# Supplementary material for: Crystal structure of a new polymorph of di(thio­phen-3-yl) ketone
Source: Acta Crystallogr E Crystallogr Commun. 2017 Sep 29;73(Pt 10):1560–2. doi: 10.1107/S2056989017013342 (PMC5730318; doi:10.1107/S2056989017013342)
Supplement: Supplementary file 1 [file e-73-01560-sup1.cif]

##############################################################################
#                                                                            #
# This CIF contains the data in a paper accepted for publication in          #
# Acta Crystallographica Section E. It conforms to the requirements of       #
# Notes for Authors for Acta Crystallographica Section E, and has been       #
# peer reviewed under the auspices of the IUCr Commission on Journals.       #
#                                                                            #
# Full details of the Crystallographic Information File format               #
# are given in the paper "The Crystallographic Information File (CIF):       #
# a New Standard Archive File for Crystallography" by S. R. Hall, F. H.      #
# Allen and I. D. Brown [Acta Cryst. (1991), A47, 655-685].                  #
#                                                                            #
# The current version of the core CIF dictionary is obtainable from          #
# ftp://ftp.iucr.org/pub/cif_core.dic.                                       #
#                                                                            #
# Software is freely available for graphical display of the structure(s)     #
# in this CIF. For information consult the CIF software page                 #
# http://www.iucr.org/resources/cif/software.                                #
#                                                                            #
# This file may be used for bona fide research purposes within the           #
# scientific community so long as proper attribution is given to the journal # 
# article from which it was obtained.                                        #
#                                                                            #
##############################################################################
data_I
_audit_creation_method     'SHELXL-2014/7'
_journal_date_recd_electronic     2017-09-16
_journal_date_accepted     2017-09-19
_journal_name_full     'Acta Crystallographica, Section E'
_journal_year     2017
_journal_volume     73
_journal_issue     10
_journal_page_first     1560
_journal_page_last     1562
_journal_paper_category     GO
_journal_paper_doi     10.1107/S2056989017013342
_journal_coeditor_code     QM2119
_publ_contact_author_name     'Edwin Weber'
_publ_contact_author_address
;
Institut f\"ur Organische Chemie
TU Bergakademie Freiberg
Leipziger Strasse 29
D-09596 Freiberg/Sachsen
Germany
;
_publ_contact_author_email
;
edwin.weber@chemie.tu-freiberg.de
;
_publ_contact_author_fax     '+49(0)3731/394058'
_publ_contact_author_phone     '+49(0)3731/392386'
_publ_section_title
;
Crystal structure of a new polymorph of di(thiophen-3-yl) ketone
;
loop_
    _publ_author_name
    _publ_author_footnote
    _publ_author_address
    'H\"ubscher, J\"org' .
;
TU Bergakademie Freiberg
Leipziger Strasse 29
D-09596 Freiberg/Sachsen
Germany
;
    'Augustin, Andr\'e U.' .
;
TU Bergakademie Freiberg
Leipziger Strasse 29
D-09596 Freiberg/Sachsen
Germany
;
    'Seichter, Wilhelm' .
;
TU Bergakademie Freiberg
Leipziger Strasse 29
D-09596 Freiberg/Sachsen
Germany
;
    'Weber, Edwin' .
;
TU Bergakademie Freiberg
Leipziger Strasse 29
D-09596 Freiberg/Sachsen
Germany
;
_publ_section_synopsis
;
A new polymorph of di(thiophen-3-yl) ketone differing from the previous
structure by the molecular assembly is reported and comparatively discussed.
;
_chemical_name_systematic
;
Bis(thiophen-3-yl)methanone
;
_chemical_name_common
;
Di(thiophen-3-yl) ketone
;
_chemical_formula_moiety     'C9 H6 O S2'
_chemical_formula_sum     'C9 H6 O S2'
_chemical_formula_iupac     'C9 H6 O S2'
_chemical_formula_weight     194.26
_chemical_melting_point     ?
_shelx_space_group_comment
;
The symmetry employed for this shelxl refinement is uniquely defined
by the following loop, which should always be used as a source of
symmetry information in preference to the above space-group names.
They are only intended as comments.
;
_space_group_crystal_system     orthorhombic
_space_group_name_H-M_alt     'P b c n'
_space_group_name_Hall     '-P 2n 2ab'
loop_
    _space_group_symop_operation_xyz
    'x, y, z'
    '-x+1/2, -y+1/2, z+1/2'
    '-x, y, -z+1/2'
    'x+1/2, -y+1/2, -z'
    '-x, -y, -z'
    'x-1/2, y-1/2, -z-1/2'
    'x, -y, z-1/2'
    '-x-1/2, y-1/2, z'
_cell_length_a     3.9464(2)
_cell_length_b     11.5015(5)
_cell_length_c     19.2970(9)
_cell_angle_alpha     90
_cell_angle_beta     90
_cell_angle_gamma     90
_cell_volume     875.88(7)
_cell_formula_units_Z     4
_cell_measurement_reflns_used     1847
_cell_measurement_theta_min     3.17
_cell_measurement_theta_max     24.46
_cell_measurement_temperature     296(2)
_exptl_crystal_description     plate
_exptl_crystal_colour     colourless
_exptl_crystal_size_max     0.530
_exptl_crystal_size_mid     0.150
_exptl_crystal_size_min     0.120
_exptl_crystal_density_diffrn     1.473
_exptl_crystal_density_meas     ?
_exptl_crystal_density_method     ?
_exptl_crystal_F_000     400
_exptl_absorpt_coefficient_mu     0.550
_exptl_absorpt_correction_type     multi-scan
_exptl_absorpt_process_details
;
(SADABS; Bruker, 2008)
;
_shelx_estimated_absorpt_T_min     0.759
_shelx_estimated_absorpt_T_max     0.937
_exptl_absorpt_correction_T_min     0.7593
_exptl_absorpt_correction_T_max     0.9370
_diffrn_ambient_temperature     296(2)
_diffrn_radiation_type     MoK\a
_diffrn_radiation_wavelength     0.71073
_diffrn_measurement_device_type     'Bruker APEXII CCD area detector'
_diffrn_measurement_method     '\f and \w scans'
_diffrn_detector_area_resol_mean     ?
_diffrn_reflns_number     6469
_diffrn_reflns_av_R_equivalents     0.0327
_diffrn_reflns_theta_min     3.543
_diffrn_reflns_theta_max     27.191
_diffrn_reflns_theta_full     25.242
_diffrn_measured_fraction_theta_max     0.999
_diffrn_measured_fraction_theta_full     0.999
_diffrn_reflns_limit_h_min     -4
_diffrn_reflns_limit_h_max     5
_diffrn_reflns_limit_k_min     -14
_diffrn_reflns_limit_k_max     14
_diffrn_reflns_limit_l_min     -24
_diffrn_reflns_limit_l_max     24
_refine_special_details     ?
_reflns_number_total     972
_reflns_number_gt     667
_reflns_threshold_expression     'I > 2\s(I)'
_refine_ls_structure_factor_coef     Fsqd
_refine_ls_matrix_type     full
_refine_ls_R_factor_all     0.0744
_refine_ls_R_factor_gt     0.0472
_refine_ls_wR_factor_gt     0.1264
_refine_ls_wR_factor_ref     0.1608
_refine_ls_goodness_of_fit_ref     1.129
_refine_ls_restrained_S_all     1.129
_refine_ls_number_reflns     972
_refine_ls_number_parameters     56
_refine_ls_number_restraints     0
_refine_ls_hydrogen_treatment     constr
_refine_ls_weighting_scheme     calc
_refine_ls_weighting_details
              'w=1/[\s^2^(Fo^2^)+(0.0648P)^2^+0.6490P] where P=(Fo^2^+2Fc^2^)/3'
_atom_sites_solution_hydrogens     geom
_atom_sites_solution_primary     ?
_atom_sites_solution_secondary     ?
_refine_ls_shift/su_max     0.000
_refine_ls_shift/su_mean     0.000
_refine_diff_density_max     0.352
_refine_diff_density_min     -0.219
_refine_ls_extinction_method     none
_refine_ls_extinction_coef     .
loop_
    _atom_type_symbol
    _atom_type_description
    _atom_type_scat_dispersion_real
    _atom_type_scat_dispersion_imag
    _atom_type_scat_source
    'C' 'C' 0.0033 0.0016
                         'International Tables Vol C Tables 4.2.6.8 and 6.1.1.4'
    'H' 'H' 0.0000 0.0000
                         'International Tables Vol C Tables 4.2.6.8 and 6.1.1.4'
    'O' 'O' 0.0106 0.0060
                         'International Tables Vol C Tables 4.2.6.8 and 6.1.1.4'
    'S' 'S' 0.1246 0.1234
                         'International Tables Vol C Tables 4.2.6.8 and 6.1.1.4'
_computing_data_collection
;
APEX2 (Bruker, 2008)
;
_computing_cell_refinement
;
SAINT (Bruker, 2008)
;
_computing_data_reduction
;
SAINT (Bruker, 2008)
;
_computing_structure_solution
;
SHELXS97 (Sheldrick, 2008)
;
_computing_structure_refinement
;
SHELXL2014 (Sheldrick, 2015)
;
_computing_molecular_graphics
;
ORTEP-3 for Windows (Farrugia, 2012)
;
_computing_publication_material
;
SHELXTL (Sheldrick, 2008)
;
loop_
    _atom_site_type_symbol
    _atom_site_label
    _atom_site_fract_x
    _atom_site_fract_y
    _atom_site_fract_z
    _atom_site_U_iso_or_equiv
    _atom_site_adp_type
    _atom_site_calc_flag
    _atom_site_occupancy
    _atom_site_disorder_assembly
    _atom_site_disorder_group
    S S1 0.1430(3) 0.46670(8) 0.08955(5) 0.0781(4) Uani d 1 . .
    O O1 0.0000 0.1486(3) 0.2500 0.1066(15) Uani d 1 . .
    C C1 -0.0185(11) 0.3364(3) 0.0641(2) 0.0791(11) Uani d 1 . .
    H H1 -0.0650 0.3163 0.0184 0.095 Uiso calc 1 . .
    C C2 -0.0701(9) 0.2660(3) 0.1189(2) 0.0755(10) Uani d 1 . .
    H H2 -0.1562 0.1910 0.1148 0.091 Uiso calc 1 . .
    C C3 0.0202(8) 0.3174(2) 0.18397(18) 0.0608(8) Uani d 1 . .
    C C4 0.1397(8) 0.4274(2) 0.17415(17) 0.0604(8) Uani d 1 . .
    H H4 0.2116 0.4755 0.2100 0.073 Uiso calc 1 . .
    C C5 0.0000 0.2550(3) 0.2500 0.0672(13) Uani d 1 . .
loop_
    _atom_site_aniso_label
    _atom_site_aniso_U_11
    _atom_site_aniso_U_22
    _atom_site_aniso_U_33
    _atom_site_aniso_U_12
    _atom_site_aniso_U_13
    _atom_site_aniso_U_23
    S1 0.0824(8) 0.0643(6) 0.0875(7) -0.0016(4) 0.0059(5) -0.0061(4)
    O1 0.136(4) 0.0338(15) 0.150(4) 0.000 0.023(3) 0.000
    C1 0.077(2) 0.072(2) 0.088(2) 0.005(2) -0.004(2) -0.029(2)
    C2 0.064(2) 0.0496(16) 0.113(3) -0.0041(15) -0.002(2) -0.0277(18)
    C3 0.0486(17) 0.0383(13) 0.096(2) 0.0003(12) -0.0013(16) -0.0127(13)
    C4 0.0570(19) 0.0442(14) 0.080(2) -0.0043(13) -0.0023(15) -0.0085(14)
    C5 0.054(2) 0.0367(19) 0.111(4) 0.000 0.005(3) 0.000
_geom_special_details
;
 All esds (except the esd in the dihedral angle between two l.s. planes)
 are estimated using the full covariance matrix.  The cell esds are taken
 into account individually in the estimation of esds in distances, angles
 and torsion angles; correlations between esds in cell parameters are only
 used when they are defined by crystal symmetry.  An approximate (isotropic)
 treatment of cell esds is used for estimating esds involving l.s. planes.
;
loop_
    _geom_bond_atom_site_label_1
    _geom_bond_atom_site_label_2
    _geom_bond_site_symmetry_2
    _geom_bond_distance
    _geom_bond_publ_flag
    S1 C4 . 1.694(3) ?
    S1 C1 . 1.701(4) ?
    O1 C5 . 1.225(5) ?
    C1 C2 . 1.347(6) ?
    C1 H1 . 0.9300 ?
    C2 C3 . 1.434(5) ?
    C2 H2 . 0.9300 ?
    C3 C4 . 1.363(4) ?
    C3 C5 . 1.464(4) ?
    C4 H4 . 0.9300 ?
    C5 C3 3 1.464(4) ?
loop_
    _geom_angle_atom_site_label_1
    _geom_angle_atom_site_label_2
    _geom_angle_atom_site_label_3
    _geom_angle_site_symmetry_1
    _geom_angle_site_symmetry_3
    _geom_angle
    _geom_angle_publ_flag
    C4 S1 C1 . . 92.30(18) ?
    C2 C1 S1 . . 111.1(3) ?
    C2 C1 H1 . . 124.5 ?
    S1 C1 H1 . . 124.5 ?
    C1 C2 C3 . . 113.7(3) ?
    C1 C2 H2 . . 123.2 ?
    C3 C2 H2 . . 123.2 ?
    C4 C3 C2 . . 110.3(3) ?
    C4 C3 C5 . . 126.5(3) ?
    C2 C3 C5 . . 123.1(3) ?
    C3 C4 S1 . . 112.6(2) ?
    C3 C4 H4 . . 123.7 ?
    S1 C4 H4 . . 123.7 ?
    O1 C5 C3 . 3 119.34(17) ?
    O1 C5 C3 . . 119.34(17) ?
    C3 C5 C3 3 . 121.3(3) ?
loop_
    _geom_torsion_atom_site_label_1
    _geom_torsion_atom_site_label_2
    _geom_torsion_atom_site_label_3
    _geom_torsion_atom_site_label_4
    _geom_torsion_site_symmetry_1
    _geom_torsion_site_symmetry_2
    _geom_torsion_site_symmetry_3
    _geom_torsion_site_symmetry_4
    _geom_torsion
    _geom_torsion_publ_flag
    C4 S1 C1 C2 . . . . -0.3(3) ?
    S1 C1 C2 C3 . . . . 0.3(4) ?
    C1 C2 C3 C4 . . . . -0.2(4) ?
    C1 C2 C3 C5 . . . . -177.1(3) ?
    C2 C3 C4 S1 . . . . -0.1(4) ?
    C5 C3 C4 S1 . . . . 176.8(2) ?
    C1 S1 C4 C3 . . . . 0.2(3) ?
    C4 C3 C5 O1 . . . . -155.2(3) ?
    C2 C3 C5 O1 . . . . 21.2(3) ?
    C4 C3 C5 C3 . . . 3 24.8(3) ?
    C2 C3 C5 C3 . . . 3 -158.8(3) ?
loop_
    _geom_hbond_atom_site_label_D
    _geom_hbond_atom_site_label_H
    _geom_hbond_atom_site_label_A
    _geom_hbond_site_symmetry_A
    _geom_hbond_distance_DH
    _geom_hbond_distance_HA
    _geom_hbond_distance_DA
    _geom_hbond_angle_DHA
    C4 H4 O1 6_666 0.93 2.42 3.261(4) 150.5
_shelx_hkl_file
;
   1   0   0    0.10    0.14
   1   0   0   -0.05    0.11
  -1   0   0    0.08    0.11
   2   0   0  161.46    4.70
   2   0   0  164.98    4.17
   3   0   0    0.29    0.27
   4   0   0    2.13    0.44
   5   0   0   -0.17    0.42
   0  -1   0    0.01    0.02
   0  -1   0    0.01    0.02
   0   1   0   -0.01    0.02
   0   1   0    0.01    0.02
   1  -1   0  751.95   21.06
   1  -1   0  710.00   18.80
   1   1   0  775.29   21.03
   2  -1   0   -0.35    0.21
   2   1   0   -0.66    0.21
   3  -1   0   37.09    1.13
   3   1   0   36.49    1.34
   3  -1   0   36.16    1.33
   4  -1   0   -0.14    0.25
   4  -1   0    0.00    0.34
   4   1   0   -0.01    0.34
   5   1   0   -0.09    0.40
   5  -1   0    0.14    0.40
   0   2   0    3.39    0.16
   0  -2   0    3.41    0.16
   0   2   0    3.36    0.15
   1  -2   0   -0.09    0.13
  -1   2   0   -0.20    0.06
   1  -2   0   -0.25    0.13
   1   2   0   -0.18    0.14
   2   2   0  193.62    5.50
   2  -2   0  188.32    4.89
   2  -2   0  194.03    5.50
   3  -2   0   -0.19    0.23
   3   2   0   -0.04    0.30
   3  -2   0   -0.37    0.27
   4  -2   0   17.28    0.89
   4  -2   0   16.67    0.71
   4   2   0   16.62    0.88
   5   2   0    0.39    0.43
   5  -2   0    0.61    0.45
   0  -3   0   -0.06    0.08
   0   3   0   -0.01    0.08
  -1  -3   0    0.09    0.08
  -1  -3   0   -0.04    0.07
   1  -3   0    0.08    0.06
   1  -3   0    0.11    0.13
   1   3   0    0.08    0.13
  -1   3   0    0.11    0.09
   1  -3   0    0.16    0.06
  -2   3   0   -0.33    0.13
   2  -3   0    0.14    0.27
   2   3   0    0.04    0.29
   3  -3   0   60.24    1.74
   3  -3   0   59.86    1.98
   3   3   0   61.45    2.01
   4  -3   0   -0.19    0.33
   4  -3   0   -0.08    0.27
   4   3   0    0.08    0.35
   0   4   0  177.10    4.45
   0  -4   0  194.93    4.46
   1  -4   0    0.16    0.13
   1  -4   0   -0.24    0.08
  -1   4   0   -0.26    0.12
  -1  -4   0   -0.18    0.10
   1   4   0   -0.18    0.14
   2  -4   0    2.29    0.31
  -2  -4   0    1.97    0.16
   2  -4   0    2.80    0.30
  -2   4   0    2.19    0.20
   2   4   0    2.38    0.33
   3  -4   0    0.67    0.31
   3   4   0    0.79    0.35
   3  -4   0    0.32    0.27
   4  -4   0    3.45    0.50
   4  -4   0    2.48    0.37
   4   4   0    2.40    0.49
   0   5   0   -0.14    0.10
   0  -5   0    0.07    0.11
   1   5   0  136.70    3.98
   1  -5   0  139.50    3.38
  -1  -5   0  144.89    3.40
   1   5   0  138.50    3.37
  -1   5   0  140.41    3.41
  -2   5   0    0.37    0.17
   2   5   0    0.20    0.25
  -2  -5   0   -0.15    0.13
   2  -5   0    0.61    0.24
   3   5   0    0.82    0.38
  -3  -5   0    0.87    0.18
   3  -5   0    1.02    0.36
  -3   5   0    0.62    0.21
   3  -5   0    2.02    0.32
   4  -5   0    0.36    0.37
   4   5   0    0.46    0.39
   4  -5   0    0.18    0.28
   0   6   0   42.80    1.15
   0  -6   0   43.54    1.16
   1   6   0   -0.43    0.15
  -1   6   0    0.06    0.15
   1   6   0   -0.04    0.11
  -1  -6   0   -0.31    0.13
   1  -6   0   -0.16    0.11
   2   6   0    6.01    0.40
  -2  -6   0    6.19    0.33
  -2   6   0    5.48    0.34
  -3  -6   0    0.01    0.16
  -3   6   0    0.23    0.19
   3  -6   0   -0.14    0.28
   3  -6   0    0.18    0.25
   3   6   0    0.11    0.31
   4  -6   0    0.92    0.43
   4  -6   0    0.87    0.32
   4   6   0    0.10    0.40
  -4   6   0    0.75    0.23
   0   7   0   -0.13    0.13
   0  -7   0   -0.09    0.12
   1   7   0   23.19    0.70
  -1   7   0   25.04    0.76
   1   7   0   22.82    0.77
   1  -7   0   23.80    0.72
  -1  -7   0   23.23    0.74
  -2   7   0    0.41    0.21
  -2  -7   0   -0.01    0.19
   2   7   0    0.28    0.26
  -3   7   0   -0.20    0.21
   3   7   0   -0.22    0.28
   3  -7   0    0.20    0.26
  -3  -7   0    0.05    0.18
  -4   7   0   -0.12    0.22
   4  -7   0    0.15    0.28
   4   7   0   -0.55    0.33
   0  -8   0    9.63    0.44
   0   8   0   10.34    0.45
  -1   8   0   -0.02    0.19
   1  -8   0   -0.12    0.15
  -1  -8   0   -0.11    0.16
   1   8   0   -0.15    0.14
   2   8   0   -0.10    0.22
  -2   8   0   -0.17    0.20
  -2  -8   0   -0.09    0.19
  -3  -8   0   -0.34    0.20
   3  -8   0   -0.18    0.26
   3   8   0   -0.19    0.30
  -3   8   0   -0.13    0.23
   4  -8   0    0.01    0.29
   4   8   0    0.02    0.35
  -4   8   0   -0.12    0.24
   0   9   0   -0.18    0.17
   0  -9   0   -0.10    0.16
   1  -9   0    5.11    0.36
  -1   9   0    5.19    0.40
   1   9   0    5.12    0.34
  -1  -9   0    5.20    0.39
   2   9   0   -0.55    0.23
  -2  -9   0   -0.43    0.20
  -2   9   0   -0.11    0.24
   3  -9   0    0.09    0.28
  -3   9   0   -0.37    0.24
  -3  -9   0   -0.53    0.21
   3   9   0   -0.17    0.28
   4  -9   0    0.36    0.33
   4   9   0   -0.23    0.34
  -4   9   0    0.07    0.27
   0  10   0   48.06    1.35
   0 -10   0   46.39    1.36
  -1  10   0   -0.47    0.20
   1 -10   0   -0.15    0.17
   1  10   0   -0.20    0.16
  -1 -10   0   -0.19    0.19
  -2  10   0    1.52    0.31
  -2 -10   0    1.56    0.29
  -3 -10   0   -0.10    0.25
   3 -10   0    0.16    0.32
  -3  10   0   -0.09    0.27
   0  11   0   -0.16    0.21
   0 -11   0   -0.14    0.20
  -1 -11   0   -0.19    0.22
   1  11   0   -0.43    0.17
   1 -11   0   -0.58    0.17
  -1  11   0   -0.35    0.22
  -2  11   0   -0.36    0.26
  -2 -11   0   -0.15    0.25
  -3  11   0    3.13    0.42
   3 -11   0    3.56    0.49
  -3 -11   0    3.10    0.39
   0 -12   0    0.28    0.23
   0  12   0   -0.02    0.22
  -1  12   0   -0.39    0.22
   1 -12   0   -0.51    0.18
   1  12   0   -0.36    0.17
  -1 -12   0   -0.26    0.23
  -2  12   0    3.90    0.43
  -2 -12   0    4.85    0.46
   0  13   0   -0.35    0.20
   0 -13   0   -0.12    0.23
   1  13   0    0.65    0.22
   1 -13   0    0.92    0.26
  -1 -13   0    0.80    0.30
  -1  13   0    1.47    0.32
  -2  13   0   -0.11    0.30
  -2 -13   0   -0.33    0.29
   0  14   0    5.48    0.48
   1 -14   0   -0.05    0.23
  -1  14   0    0.14    0.28
  -1 -14   0   -0.23    0.27
   0   0  -1    0.01    0.01
   0   0   1    0.00    0.02
   0   0   1    0.00    0.00
   0   0  -1    0.00    0.00
   0   0  -1    0.00    0.00
   0   0   1    0.00    0.01
  -1   0  -1   -0.16    0.09
   1   0   1   -0.27    0.13
   1   0   1    0.03    0.09
   1   0  -1   -0.16    0.12
   1   0  -1   -0.03    0.13
   2   0  -1   -0.39    0.23
   2   0   1   -0.19    0.23
   2   0  -1    0.15    0.19
   2   0   1    0.32    0.16
   3   0   1   -0.27    0.19
   3   0   1    0.28    0.26
   3   0  -1    0.04    0.26
   4   0  -1    0.48    0.36
   4   0   1    0.30    0.35
   5   0  -1    0.52    0.45
   5   0   1    0.46    0.44
   0   1  -1    0.06    0.04
   0  -1  -1    0.01    0.04
   0   1   1    0.09    0.04
   0  -1   1    0.07    0.04
   1  -1   1  942.08   26.88
  -1  -1  -1  962.27   24.09
   1  -1   1  953.47   24.14
   1   1  -1  988.11   26.95
   1   1   1 1000.00   26.93
   1  -1  -1  942.39   26.93
   1  -1  -1  911.76   24.05
   2  -1   1    0.63    0.25
   2   1  -1    0.51    0.26
   2  -1  -1    0.50    0.26
   2   1   1    0.25    0.26
   3  -1   1    8.62    0.58
   3  -1   1    9.77    0.45
   3   1  -1    8.44    0.60
   3   1   1    9.31    0.59
   3  -1  -1    9.06    0.48
   3  -1  -1    8.75    0.61
   4   1  -1    1.10    0.41
   4  -1   1    1.26    0.39
   4  -1  -1    1.10    0.32
   4  -1  -1    0.93    0.40
   4   1   1    1.20    0.39
   5   1  -1    0.26    0.45
   5  -1   1    0.34    0.43
   5  -1  -1    0.23    0.43
   5   1   1    0.92    0.46
   0   2  -1  368.03    8.43
   0   2   1  358.42    8.41
   0  -2  -1  345.72    8.45
   0  -2   1  343.17    8.44
   0   2  -1  342.12    8.35
   0   2   1  346.57    8.39
  -1   2   1   60.95    1.50
   1   2  -1   62.63    1.81
  -1   2   1   61.12    1.51
   1  -2   1   62.28    1.82
  -1   2  -1   61.08    1.50
  -1   2  -1   61.11    1.51
   1  -2  -1   59.64    1.63
   1  -2  -1   62.06    1.81
  -1  -2   1   60.84    1.51
   1   2   1   64.62    1.81
   2  -2   1    3.04    0.37
   2   2  -1    2.59    0.35
   2  -2   1    3.61    0.30
   2  -2  -1    1.99    0.34
   2   2   1    3.76    0.37
   2  -2  -1    2.40    0.28
   3   2  -1    0.82    0.33
   3  -2   1    0.75    0.32
   3  -2   1    0.58    0.25
   3  -2  -1    0.76    0.26
   3  -2  -1    0.69    0.33
   3   2   1    0.69    0.33
   4   2  -1    0.81    0.41
   4  -2   1    1.37    0.39
   4  -2   1    1.41    0.29
   4  -2  -1    0.97    0.39
   4   2   1    1.65    0.41
   5  -2   1    0.54    0.41
   5   2  -1    0.59    0.45
   5  -2  -1    0.12    0.40
   5   2   1    0.01    0.42
   0   3   1   -0.06    0.08
   0  -3   1    0.06    0.08
   0   3  -1   -0.04    0.08
   0  -3  -1   -0.03    0.08
   1  -3   1    0.18    0.13
   1  -3   1    0.00    0.06
  -1   3   1    0.17    0.09
  -1  -3  -1   -0.01    0.07
  -1  -3  -1    0.07    0.07
   1  -3   1   -0.04    0.06
   1   3  -1    0.14    0.13
  -1   3  -1    0.08    0.09
   1  -3  -1    0.10    0.06
   1   3   1    0.04    0.13
  -1  -3   1   -0.07    0.08
   1  -3  -1    0.13    0.13
   1  -3  -1    0.04    0.07
  -2   3   1   91.87    2.22
   2  -3   1   90.46    2.72
   2  -3   1   87.77    2.41
   2   3  -1   93.21    2.74
   2   3   1   92.16    2.72
   2  -3  -1   92.52    2.73
   2  -3  -1   89.40    2.43
   3   3  -1   23.14    1.03
   3  -3   1   26.21    1.02
   3  -3   1   24.21    0.83
   3   3   1   24.09    1.01
   3  -3  -1   22.95    1.01
   3  -3  -1   24.47    0.87
   4  -3   1    0.28    0.35
   4  -3   1   -0.68    0.24
   4   3  -1    0.31    0.38
   4  -3  -1    0.02    0.27
   4   3   1    0.08    0.33
   4  -3  -1    0.00    0.33
   0   4  -1   59.91    1.46
   0  -4   1   57.61    1.46
   0   4   1   57.21    1.46
   0  -4  -1   58.27    1.47
  -1  -4  -1  135.80    3.23
  -1   4   1  135.78    3.24
   1   4  -1  133.12    3.80
   1  -4   1  129.34    3.21
   1   4  -1  131.78    3.21
  -1   4  -1  135.95    3.23
   1   4   1  131.86    3.20
  -1  -4   1  135.95    3.23
   1  -4  -1  131.56    3.80
   1  -4  -1  134.95    3.22
   1   4   1  133.59    3.80
  -2   4   1   34.22    0.91
   2   4  -1   33.96    1.15
   2  -4   1   32.21    1.14
   2  -4   1   33.47    1.02
  -2  -4  -1   33.42    0.87
  -2   4  -1   33.84    0.90
   2  -4  -1   33.39    1.05
   2  -4  -1   33.01    1.15
   2   4   1   34.04    1.14
  -2  -4   1   33.90    0.89
   3   4  -1    5.53    0.52
   3  -4   1    6.16    0.53
   3  -4   1    5.25    0.44
  -3   4   1    5.59    0.33
   3  -4  -1    5.45    0.43
  -3   4  -1    6.69    0.30
   3   4   1    6.05    0.51
   3  -4  -1    6.14    0.50
   4   4  -1    6.64    0.64
   4  -4   1    8.19    0.62
   4  -4   1    6.42    0.47
   4  -4  -1    6.44    0.61
   4  -4  -1    6.50    0.52
   4   4   1    7.11    0.62
   0  -5   1   -0.02    0.10
   0  -5  -1    0.04    0.10
   0   5   1    0.12    0.10
   0   5  -1   -0.02    0.10
   1  -5   1   13.62    0.43
   1   5  -1   12.95    0.51
  -1   5   1   13.55    0.47
  -1  -5  -1   14.09    0.47
   1   5  -1   13.76    0.43
   1   5   1   12.82    0.43
  -1   5  -1   13.62    0.46
  -1  -5   1   14.77    0.47
   1  -5  -1   13.46    0.50
   1  -5  -1   13.40    0.45
   1   5   1   13.62    0.49
   2  -5   1   44.59    1.33
  -2  -5  -1   45.37    1.19
  -2   5   1   45.85    1.22
   2   5  -1   45.75    1.48
   2   5   1   46.49    1.47
  -2   5  -1   47.28    1.21
   2  -5  -1   43.94    1.35
   2  -5  -1   44.39    1.47
  -2  -5   1   45.70    1.19
   3   5  -1   13.14    0.70
  -3   5   1   12.59    0.51
   3  -5   1   13.08    0.70
   3  -5   1   12.51    0.59
  -3  -5  -1   12.20    0.45
   3  -5  -1   13.29    0.69
  -3   5  -1   12.90    0.49
   3  -5  -1   14.31    0.64
  -3  -5   1   12.36    0.46
   3   5   1   11.46    0.67
   4  -5   1    2.39    0.46
   4  -5   1    1.13    0.32
   4   5  -1    0.98    0.45
   4  -5  -1    1.38    0.35
   4  -5  -1    2.00    0.45
   4   5   1    2.08    0.45
   0   6  -1  273.68    6.41
   0   6   1  266.97    6.41
   0  -6  -1  263.68    6.42
   0  -6   1  266.87    6.42
  -1  -6  -1   60.34    1.57
  -1   6   1   59.14    1.58
   1   6  -1   62.67    1.54
   1  -6   1   58.65    1.55
   1   6  -1   59.11    1.79
  -1   6  -1   61.20    1.58
   1   6   1   59.50    1.78
   1  -6  -1   63.18    1.56
   1   6   1   59.84    1.53
  -1  -6   1   64.24    1.58
  -2   6   1    3.99    0.32
  -2  -6  -1    3.77    0.29
   2   6  -1    4.32    0.36
  -2   6  -1    3.79    0.30
   2   6   1    3.69    0.34
   2  -6  -1    4.41    0.40
   2  -6  -1    3.81    0.36
  -2  -6   1    3.81    0.29
   3   6  -1    0.88    0.35
  -3  -6  -1    1.19    0.20
   3  -6   1    1.85    0.31
  -3   6   1    1.72    0.24
   3  -6  -1    1.46    0.32
   3   6   1    1.57    0.35
  -3  -6   1    1.37    0.21
   3  -6  -1    1.33    0.34
  -3   6  -1    1.33    0.23
  -4   6   1    0.25    0.22
   4  -6   1    0.36    0.28
   4   6  -1   -0.08    0.38
   4  -6  -1   -0.10    0.35
   4  -6  -1    0.26    0.29
   4   6   1    0.26    0.38
   0  -7  -1   -0.07    0.12
   0  -7   1   -0.07    0.12
   0   7   1   -0.18    0.12
   0   7  -1   -0.03    0.14
  -1  -7  -1   23.19    0.73
   1   7  -1   23.09    0.68
   1  -7   1   22.97    0.70
  -1   7   1   21.83    0.73
   1   7  -1   21.54    0.75
   1   7   1   22.15    0.68
  -1  -7   1   23.34    0.72
   1  -7  -1   21.86    0.70
  -1   7  -1   23.75    0.74
  -2  -7  -1   36.70    1.06
  -2   7   1   35.87    1.07
   2   7  -1   37.21    1.24
  -2  -7   1   37.10    1.06
  -2   7  -1   37.15    1.07
   2  -7  -1   37.85    1.21
   2   7   1   36.25    1.23
   3   7  -1    0.88    0.33
  -3  -7  -1    1.13    0.21
   3  -7   1    1.11    0.31
  -3   7   1    0.73    0.24
   3  -7  -1    1.40    0.31
   3   7   1    0.61    0.33
  -3   7  -1    0.61    0.23
   3  -7  -1    0.69    0.33
  -3  -7   1    0.81    0.22
  -4   7   1   -0.07    0.23
   4   7  -1    0.01    0.36
   4  -7   1    0.09    0.27
  -4   7  -1   -0.15    0.21
   4   7   1    0.18    0.37
   4  -7  -1   -0.38    0.28
   0  -8  -1    1.39    0.21
   0   8   1    1.43    0.22
   0  -8   1    1.10    0.22
   0   8  -1    1.66    0.22
  -1   8   1   31.43    0.93
  -1  -8  -1   30.12    0.92
   1  -8   1   29.73    0.88
   1   8  -1   28.23    0.94
   1   8  -1   29.72    0.86
   1  -8  -1   29.93    0.89
   1   8   1   29.49    0.87
  -1  -8   1   30.12    0.91
  -1   8  -1   30.31    0.92
  -2  -8  -1    2.04    0.26
   2   8  -1    2.90    0.32
  -2   8   1    1.90    0.28
  -2   8  -1    2.32    0.29
   2   8   1    2.50    0.31
  -2  -8   1    1.74    0.25
   3  -8   1    2.47    0.36
   3   8  -1    2.07    0.39
  -3   8   1    1.72    0.29
  -3  -8  -1    1.71    0.27
  -3   8  -1    1.60    0.28
   3  -8  -1    2.44    0.39
  -3  -8   1    1.46    0.27
   3   8   1    1.85    0.37
  -4   8   1   -0.15    0.25
   4  -8   1   -0.09    0.29
   4   8  -1   -0.32    0.33
  -4   8  -1    0.02    0.24
   4   8   1   -0.18    0.34
   4  -8  -1   -0.13    0.29
   0   9   1   -0.03    0.17
   0  -9   1   -0.09    0.16
   0  -9  -1   -0.15    0.15
   0   9  -1   -0.07    0.17
   1   9  -1    8.63    0.41
  -1   9   1    7.26    0.45
   1  -9   1    7.84    0.41
  -1  -9  -1    7.96    0.45
  -1  -9   1    7.87    0.44
   1  -9  -1    7.91    0.42
   1   9   1    8.50    0.42
  -1   9  -1    8.18    0.46
   2   9  -1    6.75    0.43
  -2   9   1    6.85    0.46
  -2  -9  -1    6.56    0.45
   2   9   1    5.99    0.41
  -2   9  -1    6.58    0.47
  -2  -9   1    6.39    0.43
   3  -9   1   -0.29    0.26
  -3   9   1   -0.37    0.25
   3   9  -1    0.46    0.31
  -3  -9  -1   -0.31    0.23
   3   9   1   -0.71    0.28
  -3  -9   1   -0.23    0.23
   3  -9  -1    0.10    0.30
  -3   9  -1   -0.05    0.26
  -4   9   1    0.66    0.30
   4  -9   1    0.61    0.33
   4   9  -1    0.57    0.38
   4  -9  -1    0.21    0.32
  -4   9  -1    0.30    0.29
  -4  -9   1   -0.06    0.27
   4   9   1    0.51    0.38
   0  10   1   -0.03    0.20
   0 -10   1   -0.27    0.19
   0  10  -1    0.05    0.21
   0 -10  -1   -0.40    0.19
   1  10  -1    4.21    0.34
   1 -10   1    4.13    0.35
  -1 -10  -1    4.52    0.39
  -1  10   1    4.42    0.40
  -1 -10   1    5.03    0.40
  -1  10  -1    4.04    0.39
   1 -10  -1    4.70    0.36
   1  10   1    4.67    0.36
  -2 -10  -1    1.51    0.29
  -2  10   1    1.47    0.30
  -2  10  -1    1.03    0.30
  -2 -10   1    0.95    0.28
  -3  10   1    0.21    0.28
   3 -10   1   -0.01    0.31
  -3 -10  -1   -0.16    0.25
  -3 -10   1   -0.39    0.25
   3 -10  -1    0.26    0.32
  -3  10  -1   -0.01    0.28
   0 -11   1   -0.43    0.20
   0  11   1   -0.48    0.18
   0  11  -1   -0.54    0.19
   0 -11  -1   -0.26    0.19
  -1 -11  -1    3.02    0.34
   1  11  -1    3.16    0.30
  -1  11   1    3.18    0.35
   1 -11   1    3.26    0.32
   1 -11  -1    3.28    0.32
   1  11   1    3.09    0.29
  -1 -11   1    2.66    0.34
  -1  11  -1    3.46    0.36
  -2 -11  -1    3.34    0.37
  -2  11   1    3.19    0.40
  -2 -11   1    2.74    0.37
  -2  11  -1    2.91    0.38
  -3 -11  -1    0.83    0.31
  -3  11   1    0.60    0.33
   3 -11   1    0.88    0.37
  -3 -11   1    0.95    0.33
   3 -11  -1    0.62    0.37
  -3  11  -1    0.57    0.33
   0  12  -1    2.97    0.33
   0  12   1    3.07    0.34
   0 -12  -1    2.66    0.33
   0 -12   1    2.84    0.34
  -1  12   1    2.09    0.33
   1  12  -1    2.13    0.28
   1 -12   1    1.97    0.29
  -1 -12  -1    1.82    0.32
  -1 -12   1    2.45    0.34
   1  12   1    1.76    0.26
   1 -12  -1    1.88    0.29
  -1  12  -1    1.98    0.33
  -2 -12  -1    0.51    0.29
  -2  12   1    0.95    0.33
  -2 -12   1    0.42    0.29
  -2  12  -1    0.89    0.31
   0 -13  -1    0.00    0.23
   0  13   1   -0.13    0.21
   0  13  -1   -0.38    0.21
   0 -13   1    0.18    0.24
  -1  13   1    2.00    0.34
   1  13  -1    2.22    0.29
   1 -13   1    1.99    0.29
  -1 -13  -1    1.31    0.32
   1  13   1    2.25    0.28
  -1 -13   1    2.28    0.35
   1 -13  -1    1.81    0.30
  -1  13  -1    1.69    0.33
  -2  13   1    0.13    0.31
  -2 -13  -1    0.39    0.33
  -2  13  -1   -0.17    0.30
  -2 -13   1   -0.19    0.30
   0  14   1    0.43    0.28
   0 -14  -1    0.17    0.28
   0  14  -1    0.61    0.30
   0 -14   1    0.68    0.29
  -1  14   1   -0.31    0.26
   1 -14   1   -0.12    0.24
  -1 -14  -1   -0.38    0.27
   1 -14  -1    0.08    0.25
  -1 -14   1    0.12    0.29
  -1  14  -1    0.12    0.29
   1   0  -2  347.65    9.91
   1   0   2  353.93    9.87
   1   0  -2  351.90    8.81
   2   0  -2   21.85    0.85
   2   0  -2   21.56    0.74
   2   0   2   23.20    0.67
   2   0   2   22.47    0.82
   3   0   2    1.91    0.24
   3   0   2    2.37    0.35
   3   0  -2    1.51    0.35
   3   0  -2    1.85    0.30
   4   0   2    1.99    0.44
   4   0  -2    1.95    0.46
   5   0  -2    1.82    0.52
   5   0   2    2.08    0.50
   0  -1  -2   -0.01    0.04
   0   1  -2   -0.10    0.04
   0  -1  -2    0.02    0.06
   0   1   2    0.04    0.04
   0  -1   2    0.06    0.05
   0   1  -2    0.03    0.05
   0  -1  -2    0.07    0.05
   0   1   2    0.03    0.05
   0  -1   2   -0.02    0.04
   1  -1   2   62.16    1.84
  -1  -1  -2   64.89    1.62
   1   1  -2   60.58    1.84
  -1   1   2   60.86    1.53
   1   1   2   63.89    1.84
   1  -1  -2   63.24    1.66
   1  -1  -2   61.73    1.84
   2  -1   2  214.64    5.38
   2   1  -2  214.09    6.08
   2   1  -2  218.62    5.44
   2  -1   2  206.54    6.07
   2   1   2  208.73    6.07
   2  -1  -2  212.07    6.08
   2  -1  -2  215.22    5.43
   3  -1   2    1.35    0.22
   3   1  -2    0.14    0.33
   3  -1   2    0.96    0.32
   3   1   2    1.12    0.33
   3  -1  -2   -0.15    0.33
   3  -1  -2    1.00    0.27
   4   1  -2    2.14    0.47
   4  -1   2    2.21    0.45
   4   1   2    1.98    0.43
   4  -1  -2    2.23    0.37
   4  -1  -2    2.08    0.46
   5  -1   2    0.11    0.40
   5   1  -2   -0.18    0.42
   5  -1  -2    0.44    0.42
   5   1   2    0.68    0.46
   0   2   2  165.69    3.82
   0  -2   2  156.73    3.85
   0  -2  -2  158.06    3.87
   0   2  -2  156.52    3.83
   0   2  -2  161.21    3.82
   0  -2  -2  165.41    3.82
   0   2   2  155.56    3.83
  -1   2   2  475.80   11.51
   1   2  -2  472.76   13.64
  -1   2   2  500.94   11.48
  -1   2  -2  492.86   11.58
   1  -2  -2  471.82   12.24
  -1  -2   2  496.39   11.57
   1   2   2  508.24   13.60
  -1   2  -2  483.91   11.51
   1  -2  -2  478.35   13.61
  -1  -2   2  454.50   11.49
   2  -2   2    8.28    0.46
   2   2  -2    6.82    0.47
   2  -2   2    7.89    0.35
   2  -2  -2    6.91    0.48
   2   2   2    8.84    0.46
   2  -2  -2    8.08    0.42
   3   2  -2   18.63    0.84
   3  -2   2   17.31    0.82
   3  -2   2   17.99    0.64
   3  -2  -2   17.23    0.71
   3   2   2   17.89    0.81
   3  -2  -2   17.08    0.83
   4  -2   2   -0.05    0.34
   4  -2  -2   -0.19    0.27
   4   2   2    0.27    0.34
   5  -2   2    0.47    0.44
   5   2  -2    0.88    0.47
   5   2   2    1.08    0.47
   5  -2  -2    0.48    0.44
   0  -3  -2    0.02    0.08
   0  -3   2    0.00    0.08
   0   3   2    0.02    0.08
   0   3  -2    0.06    0.08
  -1  -3  -2    3.14    0.18
   1   3  -2    3.11    0.15
   1   3  -2    3.29    0.24
   1  -3   2    2.65    0.14
   1  -3   2    2.97    0.14
  -1   3   2    3.03    0.20
   1   3  -2    2.71    0.15
  -1  -3   2    3.19    0.19
   1  -3  -2    2.88    0.25
   1   3   2    3.18    0.22
  -1   3  -2    2.88    0.19
   1  -3  -2    3.14    0.17
   1  -3  -2    3.37    0.23
   2  -3   2   81.98    2.49
   2  -3   2   84.08    2.20
   2   3  -2   83.65    2.50
  -2   3   2   82.76    2.03
   2  -3  -2   80.85    2.23
  -2  -3   2   82.63    2.01
   2  -3  -2   82.32    2.49
   2   3   2   82.87    2.48
   3   3  -2    2.37    0.49
   3  -3   2    3.74    0.46
   3  -3   2    4.19    0.34
   3  -3  -2    3.34    0.38
   3  -3  -2    1.88    0.47
   3   3   2    3.19    0.45
   4  -3   2    0.72    0.39
   4   3  -2    0.77    0.43
   4  -3  -2    0.69    0.40
   4   3   2    1.23    0.40
   4  -3  -2    0.91    0.32
   0   4  -2   26.08    0.72
   0  -4  -2   27.13    0.72
   0  -4   2   25.75    0.71
   0   4   2   25.16    0.71
  -1  -4  -2   28.06    0.76
  -1   4   2   27.27    0.76
   1   4  -2   26.55    0.88
   1   4  -2   27.93    0.73
   1  -4   2   27.42    0.73
   1   4   2   28.31    0.87
   1  -4  -2   28.03    0.74
   1   4   2   27.34    0.71
  -1  -4   2   28.53    0.75
   1  -4  -2   26.01    0.88
  -1   4  -2   28.45    0.76
  -2  -4  -2    1.92    0.16
  -2   4   2    2.14    0.21
   2   4  -2    2.71    0.33
   2  -4   2    2.91    0.30
   2  -4  -2    2.51    0.33
  -2   4  -2    2.43    0.23
   2  -4  -2    3.06    0.33
   2   4   2    2.74    0.32
  -2  -4   2    2.12    0.17
   3  -4   2   -0.33    0.28
   3  -4   2    0.03    0.24
  -3   4   2   -0.30    0.16
   3  -4  -2   -0.33    0.28
   3   4   2   -0.18    0.28
   3  -4  -2    0.26    0.26
  -3   4  -2    0.14    0.14
   4  -4   2    2.38    0.45
   4   4  -2    1.58    0.49
   4  -4  -2    2.00    0.38
   4  -4  -2    1.84    0.48
   4   4   2    2.17    0.45
   0   5   2    0.13    0.11
   0   5  -2   -0.07    0.10
   0  -5  -2    0.11    0.10
   0  -5   2   -0.03    0.10
  -1  -5  -2    1.13    0.16
  -1   5   2    1.34    0.19
   1   5  -2    1.41    0.15
   1  -5   2    1.40    0.14
   1   5  -2    1.87    0.21
   1   5   2    1.10    0.14
  -1   5  -2    1.37    0.17
  -1  -5   2    1.30    0.16
   1   5   2    1.37    0.18
   1  -5  -2    1.13    0.15
   1  -5  -2    1.64    0.19
   2   5  -2    3.21    0.35
  -2   5   2    2.73    0.25
  -2  -5  -2    2.80    0.22
   2  -5  -2    3.47    0.35
  -2   5  -2    3.49    0.27
  -2  -5   2    3.53    0.26
   2  -5  -2    3.86    0.35
   2   5   2    2.81    0.31
   3   5  -2    6.92    0.56
  -3   5   2    5.67    0.39
  -3  -5  -2    5.63    0.33
   3  -5   2    7.12    0.44
   3   5   2    6.10    0.52
  -3   5  -2    5.87    0.36
  -3  -5   2    5.81    0.35
   3  -5  -2    7.28    0.54
   3  -5  -2    7.62    0.51
   4   5  -2   -0.55    0.39
   4  -5  -2    0.54    0.30
   4   5   2   -0.05    0.35
   4  -5  -2   -0.01    0.35
   0  -6   2   13.25    0.47
   0   6   2   12.59    0.48
   0  -6  -2   12.56    0.49
   0   6  -2   13.68    0.48
  -1   6   2    1.64    0.20
   1  -6   2    1.90    0.18
   1   6  -2    1.95    0.22
   1   6  -2    2.34    0.18
  -1  -6  -2    1.65    0.20
  -1  -6   2    2.21    0.20
   1   6   2    1.68    0.17
   1  -6  -2    1.72    0.18
  -1   6  -2    1.99    0.20
   1   6   2    1.58    0.19
  -2   6   2   -0.12    0.16
   2   6  -2   -0.11    0.22
  -2  -6  -2   -0.15    0.13
   2   6   2   -0.15    0.21
   2  -6  -2    0.07    0.21
   2  -6  -2    0.03    0.19
  -2  -6   2   -0.16    0.14
  -2   6  -2   -0.18    0.15
   3  -6   2    1.52    0.30
  -3  -6  -2    1.02    0.19
  -3   6   2    1.15    0.23
   3   6  -2    0.96    0.35
   3  -6  -2    1.62    0.36
   3  -6  -2    1.53    0.33
   3   6   2    1.55    0.35
  -3   6  -2    1.27    0.22
  -3  -6   2    1.19    0.20
   4   6  -2    0.84    0.42
  -4   6   2    0.48    0.23
   4  -6   2    0.65    0.30
   4  -6  -2    0.22    0.30
   4   6   2    0.57    0.37
   4  -6  -2    1.03    0.41
   0   7  -2   -0.01    0.14
   0   7   2    0.00    0.13
   0  -7   2    0.08    0.13
   0  -7  -2    0.09    0.13
   1   7  -2   34.22    0.94
   1  -7   2   33.85    0.95
  -1   7   2   34.56    0.99
   1   7  -2   30.89    1.06
  -1  -7  -2   35.05    0.99
   1   7   2   32.85    0.93
   1  -7  -2   33.40    0.96
  -1  -7   2   34.93    0.98
  -1   7  -2   33.68    0.98
  -2  -7  -2   -0.50    0.17
   2   7  -2   -0.56    0.24
  -2  -7   2    0.18    0.18
   2  -7  -2    0.14    0.21
  -2   7  -2   -0.08    0.20
   2  -7  -2    0.46    0.25
   2   7   2   -0.12    0.23
  -3   7   2    0.51    0.23
   3  -7   2    0.34    0.25
   3   7  -2    0.30    0.31
  -3  -7  -2    0.02    0.18
   3  -7  -2    0.55    0.28
  -3  -7   2   -0.06    0.19
   3   7   2   -0.10    0.29
   3  -7  -2   -0.07    0.27
  -3   7  -2    0.15    0.22
  -4   7   2    0.14    0.23
   4   7  -2   -0.06    0.37
   4  -7   2    0.20    0.27
   4   7   2    0.23    0.36
   4  -7  -2   -0.03    0.35
   4  -7  -2    0.48    0.33
  -4   7  -2    0.23    0.24
   0  -8  -2   -0.15    0.15
   0   8  -2    0.19    0.17
   0   8   2   -0.25    0.16
   0  -8   2   -0.23    0.16
   1  -8   2    6.67    0.34
  -1  -8  -2    6.14    0.39
   1   8  -2    5.58    0.34
  -1   8   2    5.99    0.41
   1   8  -2    7.08    0.35
  -1  -8   2    6.70    0.39
   1   8   2    5.91    0.35
  -1   8  -2    6.61    0.39
   1  -8  -2    6.62    0.37
  -2   8   2   -0.10    0.20
  -2  -8  -2    0.12    0.19
   2   8  -2    0.08    0.22
   2  -8  -2    0.09    0.25
  -2   8  -2   -0.20    0.21
   2  -8  -2    0.06    0.11
  -2  -8   2   -0.01    0.19
   2   8   2    0.07    0.21
  -3  -8  -2    2.28    0.28
   3   8  -2    2.10    0.39
  -3   8   2    2.09    0.31
   3  -8   2    1.90    0.35
   3  -8  -2    2.00    0.37
  -3   8  -2    1.45    0.29
   3   8   2    2.40    0.38
  -3  -8   2    1.58    0.27
   4  -8   2    0.04    0.28
   4   8  -2   -0.36    0.34
  -4   8   2    0.40    0.26
  -4   8  -2    0.34    0.25
   4  -8  -2    0.32    0.32
   4   8   2   -0.06    0.34
   0  -9   2   -0.09    0.16
   0  -9  -2    0.11    0.16
   0   9   2   -0.06    0.16
   0   9  -2   -0.20    0.16
   1   9  -2    1.31    0.21
   1  -9   2    1.06    0.21
  -1  -9  -2    1.08    0.23
  -1   9   2    0.84    0.25
   1   9  -2    1.28    0.21
  -1  -9   2    0.90    0.23
  -1   9  -2    1.09    0.25
   1   9   2    1.00    0.20
   1  -9  -2    1.01    0.21
   2   9  -2    6.72    0.45
  -2  -9  -2    7.13    0.46
  -2   9   2    8.04    0.48
   2  -9  -2    7.77    0.55
   2   9   2    7.71    0.42
  -2  -9   2    7.65    0.46
  -2   9  -2    7.37    0.49
  -3   9   2   -0.05    0.25
   3   9  -2    0.21    0.30
  -3  -9  -2    0.38    0.25
   3  -9   2    0.18    0.29
   3   9   2    0.31    0.31
   3  -9  -2    0.34    0.32
  -3   9  -2    0.26    0.27
  -3  -9   2   -0.07    0.24
   4  -9   2    0.24    0.29
  -4   9   2   -0.22    0.27
   4   9  -2   -0.05    0.34
   4  -9  -2   -0.23    0.32
  -4   9  -2    0.03    0.28
  -4  -9   2   -0.17    0.25
   0 -10   2   -0.23    0.20
   0 -10  -2   -0.31    0.20
   0  10  -2   -0.26    0.20
   0  10   2   -0.40    0.20
   1 -10   2    2.25    0.27
  -1 -10  -2    2.17    0.29
  -1  10   2    2.25    0.31
   1  10  -2    2.86    0.28
  -1 -10   2    2.09    0.30
   1  10   2    2.46    0.25
   1 -10  -2    2.70    0.28
  -1  10  -2    2.25    0.32
  -2 -10  -2    0.49    0.26
  -2  10   2    0.63    0.27
  -2 -10   2    0.51    0.25
  -2  10  -2    0.58    0.27
  -3 -10  -2   -0.07    0.26
  -3  10   2   -0.07    0.26
   3 -10   2    0.30    0.31
  -3  10  -2   -0.47    0.27
   3 -10  -2    0.34    0.33
  -3 -10   2   -0.23    0.25
   0 -11  -2    0.07    0.20
   0  11   2   -0.09    0.20
   0 -11   2   -0.42    0.20
   0  11  -2   -0.47    0.20
  -1  11   2    5.02    0.43
  -1 -11  -2    5.23    0.43
   1 -11   2    4.90    0.39
   1  11  -2    4.63    0.38
  -1  11  -2    4.95    0.43
  -1 -11   2    4.48    0.43
   1  11   2    4.32    0.38
   1 -11  -2    5.09    0.40
  -2  11   2    0.37    0.29
  -2 -11  -2    0.63    0.28
  -2  11  -2    0.25    0.29
  -2 -11   2    0.59    0.29
   3 -11   2    0.05    0.33
  -3 -11  -2   -0.12    0.29
  -3  11   2   -0.02    0.32
   3 -11  -2    0.18    0.34
  -3  11  -2    0.17    0.30
  -3 -11   2    0.28    0.30
   0 -12  -2    6.12    0.45
   0 -12   2    6.55    0.46
   0  12   2    6.25    0.44
   0  12  -2    6.41    0.46
  -1 -12  -2    1.58    0.32
   1  12  -2    2.39    0.29
  -1  12   2    2.57    0.34
   1 -12   2    2.61    0.31
   1  12   2    2.27    0.28
  -1  12  -2    2.66    0.35
   1 -12  -2    2.18    0.30
  -1 -12   2    2.32    0.34
  -2 -12  -2   -0.15    0.26
  -2  12   2   -0.17    0.29
  -2 -12   2   -0.41    0.28
  -2  12  -2    0.09    0.28
   0  13  -2    0.01    0.24
   0 -13   2   -0.25    0.22
   0 -13  -2   -0.05    0.23
   0  13   2    0.11    0.23
  -1  13   2    0.27    0.27
  -1 -13  -2    0.70    0.29
   1  13  -2    0.50    0.23
   1 -13   2   -0.12    0.21
  -1  13  -2   -0.15    0.26
   1 -13  -2    0.16    0.23
   1  13   2   -0.06    0.18
  -1 -13   2    0.09    0.26
  -2  13   2    2.07    0.39
  -2 -13  -2    1.91    0.39
  -2 -13   2    1.81    0.37
  -2  13  -2    1.73    0.39
   0  14  -2    1.21    0.33
   0 -14  -2    0.56    0.30
   0 -14   2    0.93    0.31
   0  14   2    0.85    0.29
   1 -14   2    0.40    0.27
  -1 -14  -2    0.75    0.32
  -1  14   2    0.80    0.32
   1 -14  -2    0.36    0.26
  -1  14  -2    0.94    0.33
  -1 -14   2    0.48    0.31
   0   0  -3    0.26    0.11
   0   0   3    0.25    0.10
   0   0   3    0.22    0.10
   0   0  -3    0.28    0.10
   0   0  -3    0.28    0.09
   0   0   3    0.42    0.10
  -1   0   3    0.16    0.07
   1   0  -3   -0.09    0.15
   1   0  -3    0.23    0.14
  -1   0   3    0.08    0.06
   2   0   3   -0.35    0.18
   2   0   3    0.10    0.11
   2   0  -3   -0.58    0.19
   2   0  -3   -0.40    0.18
   3   0   3   -0.26    0.25
   3   0  -3   -0.33    0.25
   3   0  -3   -0.52    0.23
   4   0  -3    0.21    0.37
   4   0   3    0.33    0.36
   5   0  -3   -0.04    0.43
   5   0   3    0.95    0.45
   0  -1   3    0.08    0.06
   0  -1  -3   -0.03    0.06
   0   1  -3   -0.02    0.06
   0  -1  -3    0.05    0.08
   0   1   3    0.19    0.08
   0  -1  -3    0.03    0.06
   0   1   3   -0.03    0.06
   0   1   3    0.03    0.06
   0  -1   3   -0.05    0.06
   0   1  -3   -0.01    0.06
   1   1  -3   23.10    0.77
  -1   1   3   22.26    0.60
  -1   1   3   22.89    0.60
  -1  -1   3   23.00    0.59
   1   1   3   23.03    0.75
   1  -1  -3   22.96    0.76
   1  -1  -3   23.37    0.71
   2   1  -3    2.28    0.34
   2   1  -3    3.22    0.33
   2  -1   3    2.78    0.22
   2  -1   3    2.27    0.32
   2  -1  -3    2.05    0.33
   2   1   3    1.84    0.31
   3  -1   3    3.16    0.26
   3  -1   3    2.94    0.39
   3   1  -3    2.72    0.41
   3   1   3    2.51    0.39
   3  -1  -3    3.39    0.36
   3  -1  -3    2.14    0.42
   4   1  -3   -0.11    0.36
   4  -1   3    0.09    0.35
   4  -1  -3   -0.13    0.36
   4  -1  -3   -0.29    0.28
   4   1   3   -0.25    0.33
   5   1  -3   -0.25    0.42
   5   1   3    0.18    0.42
   5  -1  -3    0.21    0.41
   0   2  -3  495.15   12.34
   0  -2  -3  526.56   12.39
   0  -2   3  536.11   12.40
   0   2   3  510.25   12.40
  -1  -2  -3   50.05    1.26
  -1   2   3   49.69    1.28
   1   2  -3   50.25    1.54
  -1  -2  -3   51.71    1.25
  -1  -2   3   54.32    1.27
   1  -2  -3   50.98    1.26
   1  -2  -3   48.22    1.52
   1   2   3   53.74    1.53
   1  -2  -3   51.12    1.41
   1  -2  -3   48.59    1.25
  -1   2  -3   52.81    1.26
  -1   2  -3   53.22    1.26
   2  -2   3   10.47    0.53
   2  -2   3   10.52    0.39
   2   2  -3   10.62    0.54
  -2   2   3   10.27    0.34
  -2   2   3   10.45    0.34
   2   2   3   10.48    0.52
   2  -2  -3   11.01    0.48
   2  -2  -3    9.45    0.53
   3   2  -3    3.02    0.43
   3  -2   3    3.33    0.41
   3  -2   3    3.44    0.29
   3   2   3    2.15    0.42
   3  -2  -3    2.61    0.44
   3  -2  -3    3.14    0.37
   4   2  -3   -1.04    0.36
   4  -2   3   -0.44    0.33
   4  -2  -3   -0.48    0.38
   4   2   3    0.22    0.36
   4  -2  -3   -0.16    0.28
   0  -3   3   -0.02    0.08
   0   3  -3    0.08    0.09
   0   3   3   -0.18    0.08
   0  -3  -3   -0.06    0.08
   1   3  -3   18.21    0.50
  -1  -3  -3   17.87    0.51
  -1   3   3   18.73    0.54
   1   3  -3   18.74    0.64
   1  -3   3   17.92    0.48
  -1   3  -3   18.39    0.52
   1  -3  -3   18.12    0.51
  -1  -3   3   18.42    0.52
   1   3   3   19.13    0.62
   1  -3  -3   17.62    0.62
   1  -3  -3   17.97    0.62
  -2   3   3   34.56    0.93
   2   3  -3   34.39    1.20
   2  -3   3   35.43    1.01
  -2  -3   3   35.15    0.90
   2   3   3   34.18    1.18
  -2   3  -3   34.77    0.90
   2  -3  -3   35.39    1.09
   2  -3  -3   34.18    1.19
  -2   3  -3   34.48    0.90
   3  -3   3    4.46    0.48
   3   3  -3    3.41    0.49
   3  -3   3    4.39    0.34
  -3   3   3    4.13    0.27
   3  -3  -3    3.11    0.51
   3   3   3    3.75    0.45
   3  -3  -3    4.73    0.41
   4   3  -3   -0.40    0.38
   4  -3  -3    0.06    0.29
   4   3   3   -0.13    0.35
   4  -3  -3   -0.31    0.35
   0  -4   3   35.95    0.93
   0  -4  -3   34.30    0.93
   0   4  -3   34.40    0.92
   0   4   3   34.99    0.92
   1   4  -3   22.15    0.75
  -1   4   3   22.51    0.65
  -1  -4  -3   21.88    0.63
   1  -4   3   22.16    0.60
   1   4   3   21.85    0.59
  -1  -4   3   21.85    0.63
   1   4   3   21.64    0.71
  -1   4  -3   22.64    0.64
   1  -4  -3   22.77    0.74
   1  -4  -3   21.95    0.62
   1  -4  -3   22.07    0.73
  -2  -4  -3   15.31    0.47
   2   4  -3   15.69    0.67
  -2   4   3   16.37    0.53
   2  -4  -3   15.70    0.64
  -2   4  -3   15.99    0.49
  -2  -4   3   15.21    0.49
   2  -4  -3   15.75    0.67
   2   4   3   15.69    0.66
  -3   4   3    0.10    0.17
   3  -4   3    0.20    0.22
   3   4  -3   -0.36    0.31
   3   4   3   -0.03    0.29
   3  -4  -3    0.07    0.25
  -3   4  -3    0.02    0.13
   3  -4  -3   -0.28    0.30
  -3  -4   3   -0.07    0.13
   4   4  -3    1.83    0.49
   4  -4  -3    1.44    0.47
   4  -4  -3    1.97    0.39
   4   4   3    2.53    0.46
   0   5   3   -0.03    0.11
   0   5  -3   -0.19    0.11
   0  -5   3   -0.10    0.10
   0  -5  -3    0.03    0.11
  -1   5   3   65.37    1.62
   1   5  -3   63.71    1.58
   1  -5   3   62.59    1.58
   1   5  -3   61.02    1.87
  -1  -5  -3   62.78    1.60
  -1   5  -3   63.18    1.60
  -1  -5   3   63.96    1.60
   1  -5  -3   63.30    1.85
   1  -5  -3   61.02    1.59
   1   5   3   61.52    1.56
  -2   5   3    1.82    0.22
  -2  -5  -3    1.61    0.18
   2   5  -3    2.28    0.32
   2  -5  -3    1.56    0.29
  -2   5  -3    1.88    0.19
   2  -5  -3    2.92    0.32
   2   5   3    2.00    0.29
  -2  -5   3    2.05    0.19
   3  -5   3   16.78    0.66
   3   5  -3   17.63    0.83
  -3  -5  -3   16.24    0.55
  -3   5   3   17.04    0.62
  -3   5  -3   16.98    0.57
   3  -5  -3   17.15    0.81
  -3  -5   3   16.70    0.56
   3   5   3   16.88    0.79
   3  -5  -3   16.51    0.73
  -4   5   3    0.83    0.24
   4   5  -3    0.33    0.43
   4  -5  -3    1.20    0.34
   4  -5  -3    1.15    0.42
   4   5   3    1.31    0.42
   0   6  -3   98.13    2.46
   0  -6  -3  100.56    2.47
   0  -6   3  103.22    2.47
   0   6   3   93.68    2.45
   1  -6   3    5.78    0.29
  -1   6   3    5.16    0.32
  -1  -6  -3    5.34    0.32
   1   6  -3    5.70    0.32
   1   6  -3    5.55    0.29
  -1   6  -3    5.69    0.32
   1  -6  -3    5.74    0.29
  -1  -6   3    5.71    0.32
   1   6   3    5.40    0.27
   1  -6  -3    5.23    0.30
   2   6  -3    6.84    0.44
  -2  -6  -3    7.18    0.35
  -2   6   3    7.17    0.38
   2  -6  -3    6.94    0.45
  -2  -6   3    7.71    0.36
   2  -6  -3    6.58    0.42
   2   6   3    6.43    0.41
  -2   6  -3    7.10    0.37
   3  -6   3    0.10    0.23
  -3  -6  -3   -0.18    0.16
   3   6  -3   -0.22    0.29
  -3   6   3    0.32    0.21
   3   6   3    0.16    0.28
   3  -6  -3   -0.15    0.26
  -3  -6   3   -0.05    0.17
  -3   6  -3   -0.17    0.18
   3  -6  -3    0.06    0.27
  -4   6   3    3.93    0.38
   4   6  -3    4.09    0.56
   4  -6  -3    4.07    0.54
   4   6   3    4.72    0.52
   4  -6  -3    3.57    0.45
   0  -7   3   -0.16    0.13
   0   7   3   -0.03    0.13
   0  -7  -3   -0.20    0.12
   0   7  -3   -0.16    0.13
   1  -7   3   41.61    1.12
   1   7  -3   42.24    1.11
  -1   7   3   40.87    1.16
   1   7  -3   39.46    1.28
  -1  -7  -3   41.33    1.15
  -1  -7   3   42.17    1.15
   1  -7  -3   41.26    1.13
   1   7   3   39.83    1.09
  -1   7  -3   40.72    1.15
   2   7  -3    4.07    0.38
  -2   7   3    3.77    0.36
  -2  -7  -3    3.64    0.34
  -2   7  -3    4.09    0.36
   2  -7  -3    4.53    0.40
  -2  -7   3    4.40    0.34
   2   7   3    3.79    0.35
   2  -7  -3    4.26    0.37
  -3  -7  -3    7.57    0.42
  -3   7   3    7.33    0.43
   3  -7   3    7.23    0.47
   3   7  -3    7.52    0.54
  -3   7  -3    7.22    0.43
   3  -7  -3    6.50    0.52
  -3  -7   3    7.29    0.43
   3   7   3    6.59    0.50
   3  -7  -3    6.90    0.51
   4   7  -3    0.01    0.38
  -4   7   3    0.79    0.26
  -4   7  -3    0.48    0.24
   4  -7  -3    0.76    0.39
   4  -7  -3    0.78    0.35
   4   7   3    0.21    0.36
   0  -8   3  144.49    3.60
   0  -8  -3  141.50    3.59
   0   8   3  147.75    3.58
   0   8  -3  146.35    3.58
  -1   8   3   -0.06    0.19
   1   8  -3    0.48    0.17
   1  -8   3    0.33    0.16
  -1  -8  -3    0.14    0.18
   1   8  -3    0.55    0.18
   1   8   3   -0.18    0.14
  -1  -8   3    0.27    0.18
  -1   8  -3    0.24    0.20
   1  -8  -3    0.09    0.17
   2   8  -3    0.24    0.23
  -2   8   3    0.00    0.20
  -2  -8  -3    0.15    0.18
   2  -8  -3   -0.02    0.11
   2   8   3    0.07    0.19
   2  -8  -3   -0.22    0.25
  -2   8  -3   -0.30    0.20
  -2  -8   3   -0.30    0.18
   3   8  -3    0.76    0.33
  -3   8   3    0.43    0.25
   3  -8   3    0.38    0.27
  -3  -8  -3    0.19    0.21
  -3   8  -3   -0.18    0.23
   3   8   3    0.47    0.30
   3  -8  -3    0.49    0.32
   3  -8  -3   -0.22    0.28
  -3  -8   3   -0.07    0.22
   4   8  -3    0.65    0.40
  -4   8   3    0.91    0.29
   4  -8  -3    0.50    0.36
   4   8   3    0.87    0.37
   4  -8  -3    0.95    0.39
  -4   8  -3    1.32    0.29
  -4  -8   3    0.39    0.26
   0   9  -3   -0.39    0.17
   0  -9   3   -0.29    0.16
   0  -9  -3   -0.09    0.16
   0   9   3   -0.18    0.16
  -1   9   3    9.19    0.48
   1  -9   3    8.60    0.44
   1   9  -3    9.18    0.44
   1   9  -3    8.73    0.42
  -1  -9  -3    8.85    0.48
  -1   9  -3    8.85    0.47
  -1  -9   3    8.79    0.48
   1  -9  -3    8.68    0.43
   1   9   3    9.01    0.41
  -2   9   3    2.23    0.32
   2   9  -3    1.97    0.32
  -2  -9  -3    3.00    0.32
   2  -9  -3    2.76    0.40
  -2  -9   3    2.06    0.30
  -2   9  -3    1.77    0.31
   2  -9  -3    2.18    0.21
  -3  -9  -3    7.46    0.47
   3   9  -3    7.19    0.53
  -3   9   3    6.93    0.48
   3  -9   3    6.03    0.49
  -3  -9   3    6.95    0.48
   3  -9  -3    6.06    0.52
   3   9   3    6.76    0.49
  -3   9  -3    6.99    0.48
   0 -10   3   34.00    1.08
   0 -10  -3   33.53    1.07
   0  10  -3   36.01    1.08
   0  10   3   35.88    1.07
  -1  10   3    1.59    0.28
  -1 -10  -3    1.47    0.26
   1  10  -3    2.05    0.23
   1 -10   3    1.16    0.25
   1  10  -3    1.12    0.24
   1  10   3    1.26    0.21
   1 -10  -3    1.81    0.25
  -1  10  -3    0.98    0.28
  -1 -10   3    0.96    0.27
  -2  10   3    0.16    0.25
  -2 -10  -3    0.14    0.25
   2  10  -3    0.37    0.24
  -2  10  -3    0.21    0.27
   2 -10  -3    0.10    0.32
  -2 -10   3   -0.18    0.23
  -3  10   3    1.31    0.33
   3 -10   3    1.02    0.38
  -3 -10  -3    1.15    0.32
  -3 -10   3    0.38    0.29
  -3  10  -3    0.52    0.30
   3 -10  -3    0.37    0.34
   0  11   3   -0.16    0.18
   0 -11   3   -0.16    0.20
   0  11  -3   -0.67    0.20
   0 -11  -3    0.18    0.20
   1 -11   3    6.21    0.42
  -1  11   3    6.57    0.47
   1  11  -3    5.91    0.40
  -1 -11  -3    5.70    0.45
   1 -11  -3    6.86    0.43
   1  11   3    6.41    0.41
  -1  11  -3    6.39    0.47
  -1 -11   3    5.60    0.46
  -2  11   3    0.47    0.30
  -2 -11  -3    0.29    0.27
  -2  11  -3    0.33    0.29
  -2 -11   3    0.21    0.28
   2 -11  -3    0.77    0.37
  -3  11   3    0.94    0.36
  -3 -11  -3    1.04    0.34
   3 -11   3    1.14    0.41
  -3  11  -3    0.98    0.34
  -3 -11   3    1.46    0.37
   3 -11  -3    1.41    0.42
   0  12  -3   -0.16    0.23
   0  12   3    0.02    0.22
   0 -12  -3    0.03    0.22
   0 -12   3   -0.27    0.20
  -1 -12  -3    0.41    0.26
   1  12  -3   -0.29    0.19
   1 -12   3    0.22    0.21
  -1  12   3    0.40    0.25
  -1 -12   3   -0.06    0.24
   1 -12  -3   -0.04    0.20
   1  12   3   -0.16    0.17
  -1  12  -3    0.13    0.26
  -2  12   3    1.36    0.35
  -2 -12  -3    1.81    0.35
   2 -12  -3    1.58    0.45
  -2 -12   3    1.44    0.34
  -2  12  -3    1.63    0.35
   0  13  -3   -0.41    0.24
   0  13   3    0.13    0.23
   0 -13  -3   -0.20    0.22
   0 -13   3   -0.30    0.22
   1 -13   3    0.66    0.26
   1  13  -3    0.72    0.24
  -1 -13  -3    0.62    0.30
  -1  13   3    0.63    0.29
  -1  13  -3    0.65    0.29
   1 -13  -3    0.60    0.25
  -1 -13   3    0.48    0.29
  -2  13   3    0.81    0.33
  -2 -13  -3   -0.05    0.30
  -2  13  -3    0.47    0.33
  -2 -13   3    0.72    0.34
   2 -13  -3    0.78    0.42
   0  14   3    3.52    0.39
   0 -14   3    3.16    0.40
   0  14  -3    3.79    0.43
   0 -14  -3    3.01    0.41
  -1 -14  -3   -0.36    0.27
  -1  14   3    0.11    0.28
   1 -14   3    0.15    0.24
   1 -14  -3   -0.17    0.23
  -1  14  -3    0.49    0.31
  -1 -14   3   -0.21    0.26
   0   0   4  428.46   10.20
   0   0  -4  432.95   10.14
   0   0  -4  420.02   10.79
   0   0   4  428.56   10.11
   0   0  -4  411.18   10.15
  -1   0   4   15.52    0.45
   1   0  -4   15.57    0.58
   1   0  -4   16.72    0.55
   2   0   4   11.10    0.54
   2   0  -4   11.46    0.55
   2   0  -4   12.00    0.51
   3   0   4   -0.45    0.25
   3   0  -4   -0.40    0.24
   3   0  -4   -0.41    0.24
   4   0  -4    6.05    0.61
   4   0   4    5.18    0.56
   5   0  -4    0.54    0.47
   0   1  -4   -0.09    0.08
   0  -1   4    0.08    0.08
   0  -1  -4    0.01    0.09
   0  -1  -4   -0.01    0.10
   0   1   4   -0.06    0.08
  -1  -1  -4  155.65    3.85
  -1   1   4  159.10    3.83
   1   1  -4  155.74    3.81
   1   1  -4  159.88    4.54
  -1   1  -4  163.79    3.83
   1  -1  -4  160.63    3.83
  -1  -1   4  158.64    3.81
  -1  -1   4  163.56    3.83
   1  -1  -4  155.82    3.81
   1  -1  -4  154.76    4.08
   1  -1  -4  159.33    4.53
  -1   1  -4  168.77    3.82
  -2   1   4   18.14    0.50
   2   1  -4   18.57    0.67
   2  -1   4   18.69    0.53
   2   1  -4   17.37    0.73
  -2   1   4   17.87    0.50
   2  -1  -4   17.47    0.73
   2  -1  -4   18.43    0.67
   2   1   4   17.42    0.72
   3  -1   4   11.30    0.64
   3  -1   4   12.03    0.43
   3   1  -4   11.56    0.65
   3   1   4   10.87    0.64
   3  -1  -4   10.36    0.65
   3  -1  -4   11.29    0.58
   4   1  -4    0.66    0.41
   4  -1   4    0.91    0.39
   4   1   4    0.04    0.38
   4  -1  -4    0.46    0.33
   4  -1  -4    0.17    0.38
   0  -2  -4  134.76    3.34
   0   2  -4  133.61    3.33
   0  -2  -4  146.40    3.54
   0   2   4  144.22    3.34
   0  -2   4  135.35    3.33
  -1  -2  -4   71.13    1.72
   1   2  -4   70.63    2.08
  -1   2   4   72.27    1.74
   1   2  -4   68.64    1.70
   1   2  -4   70.54    1.72
   1  -2  -4   66.17    1.88
  -1   2  -4   71.71    1.72
   1  -2  -4   70.34    1.72
  -1  -2   4   70.55    1.73
  -1   2  -4   71.36    1.72
   1  -2  -4   70.22    2.06
   2  -2   4    2.36    0.20
  -2   2   4    2.30    0.17
   2   2  -4    2.70    0.32
   2   2   4    2.08    0.30
   2  -2  -4    2.92    0.29
   2  -2  -4    2.39    0.31
  -2  -2   4    2.36    0.17
   3  -2   4    5.23    0.30
   3   2  -4    4.95    0.49
  -3   2   4    3.99    0.27
   3  -2  -4    4.42    0.51
   3   2   4    3.39    0.50
   3  -2  -4    5.18    0.44
   4   2  -4    0.17    0.39
   4  -2  -4   -0.16    0.38
   4   2   4    0.72    0.39
   4  -2  -4    0.20    0.32
   0   3  -4    0.07    0.10
   0  -3  -4    0.10    0.09
   0  -3   4   -0.04    0.09
   0   3   4   -0.07    0.09
   1   3  -4    0.67    0.11
   1   3  -4    0.82    0.18
  -1   3   4    0.67    0.13
   1  -3   4    0.69    0.08
  -1  -3  -4    0.51    0.10
   1  -3  -4    0.75    0.15
  -1   3  -4    0.64    0.11
   1  -3  -4    0.78    0.18
   1  -3  -4    0.61    0.10
  -1  -3   4    1.00    0.12
  -2   3   4   59.42    1.51
   2   3  -4   59.27    1.86
   2   3   4   60.07    1.85
   2  -3  -4   60.16    1.87
   2  -3  -4   57.01    1.69
  -2  -3   4   60.21    1.49
  -2   3  -4   59.21    1.47
   3   3  -4   10.11    0.64
  -3   3   4   10.85    0.41
   3  -3   4   10.36    0.45
   3  -3  -4    9.74    0.64
   3   3   4    9.35    0.62
   3  -3  -4   10.73    0.56
  -3  -3   4   10.23    0.37
   4   3  -4   -0.15    0.36
   4  -3  -4    0.12    0.30
   4  -3  -4   -0.57    0.35
   4   3   4   -0.28    0.35
   0  -4   4  179.77    4.39
   0   4   4  187.98    4.39
   0   4  -4  183.09    4.39
   0  -4  -4  180.22    4.39
   1   4  -4   42.74    1.11
  -1   4   4   43.76    1.14
   1  -4   4   41.16    1.09
   1   4  -4   44.40    1.34
  -1  -4  -4   42.89    1.12
  -1   4  -4   44.15    1.12
   1   4   4   43.03    1.07
   1  -4  -4   41.48    1.30
   1  -4  -4   43.13    1.12
   1  -4  -4   43.77    1.26
  -1  -4   4   43.40    1.13
  -2  -4  -4    0.33    0.12
   2   4  -4    0.75    0.25
  -2   4   4    0.56    0.16
  -2   4  -4    0.67    0.14
   2  -4  -4    0.81    0.25
   2   4   4    0.21    0.23
  -2  -4   4    0.80    0.14
   2  -4  -4    0.53    0.24
   3   4  -4    2.30    0.40
   3  -4   4    2.84    0.29
  -3   4   4    2.29    0.25
  -3   4  -4    2.55    0.23
   3   4   4    2.34    0.40
  -3  -4   4    2.23    0.21
   3  -4  -4    2.35    0.41
   3  -4  -4    3.00    0.38
   4   4  -4    1.08    0.45
   4  -4  -4    1.84    0.38
   4  -4  -4    0.74    0.44
   4   4   4    1.33    0.43
   0   5  -4   -0.05    0.12
   0  -5   4   -0.20    0.10
   0   5   4   -0.05    0.11
   0  -5  -4    0.17    0.12
   1  -5   4    9.75    0.35
   1   5  -4   10.22    0.46
  -1  -5  -4    9.76    0.39
   1   5  -4    9.96    0.37
  -1   5   4    9.99    0.40
   1  -5  -4    9.39    0.46
  -1  -5   4   10.34    0.39
  -1   5  -4   10.17    0.39
   1   5   4    9.65    0.34
   1  -5  -4    9.83    0.41
   1  -5  -4   10.12    0.38
  -2   5   4   13.18    0.50
  -2  -5  -4   13.52    0.46
   2   5  -4   12.87    0.60
  -2   5  -4   12.37    0.47
   2   5   4   13.08    0.58
   2  -5  -4   12.79    0.58
  -2  -5   4   13.30    0.48
   2  -5  -4   13.54    0.61
   3   5  -4    1.13    0.37
  -3   5   4    0.76    0.23
   3  -5   4    1.44    0.27
  -3   5  -4    1.08    0.20
   3   5   4    1.35    0.35
   3  -5  -4    1.51    0.33
   3  -5  -4    0.43    0.34
  -3  -5   4    1.02    0.19
  -4   5   4    1.56    0.26
   4   5  -4    0.93    0.45
   4   5   4    1.95    0.43
   4  -5  -4    1.67    0.45
   4  -5  -4    1.58    0.37
   0  -6   4    6.27    0.32
   0   6   4    5.18    0.31
   0   6  -4    6.25    0.33
   0  -6  -4    5.75    0.33
  -1  -6  -4   12.26    0.46
   1   6  -4   12.27    0.51
   1  -6   4   11.60    0.42
  -1   6   4   11.87    0.47
   1   6  -4   12.03    0.43
  -1  -6   4   11.26    0.46
   1   6   4   11.81    0.40
   1  -6  -4   11.69    0.45
  -1   6  -4   11.71    0.46
   1  -6  -4   11.61    0.44
   2   6  -4    1.01    0.27
  -2   6   4    0.52    0.19
  -2  -6  -4    0.67    0.17
   2  -6  -4    0.76    0.23
   2   6   4    0.72    0.23
  -2  -6   4    0.87    0.18
  -2   6  -4    0.59    0.19
   2  -6  -4    0.84    0.26
   3   6  -4    0.11    0.31
  -3  -6  -4   -0.01    0.16
  -3   6   4   -0.10    0.20
   3  -6   4    0.35    0.24
   3   6   4    0.22    0.29
  -3   6  -4   -0.19    0.19
   3  -6  -4    0.48    0.29
  -3  -6   4    0.16    0.18
   3  -6  -4    0.31    0.28
   4   6  -4    0.52    0.41
  -4   6   4    0.34    0.24
   4   6   4    0.60    0.36
   4  -6  -4    0.20    0.33
   4  -6  -4    0.60    0.39
   0   7  -4   -0.02    0.15
   0  -7  -4    0.09    0.14
   0   7   4    0.11    0.14
   0  -7   4   -0.24    0.12
   1  -7   4    0.33    0.14
  -1   7   4    0.02    0.17
  -1  -7  -4   -0.13    0.16
   1   7  -4    0.36    0.15
   1   7  -4    0.18    0.19
   1  -7  -4    0.08    0.14
   1  -7  -4    0.39    0.13
  -1  -7   4    0.11    0.16
  -1   7  -4    0.06    0.17
   1   7   4   -0.12    0.12
  -2   7   4    7.81    0.44
  -2  -7  -4    7.54    0.41
   2   7  -4    6.66    0.44
   2  -7  -4    6.65    0.44
   2  -7  -4    7.03    0.48
  -2  -7   4    6.74    0.41
  -2   7  -4    6.32    0.42
   2  -7  -4    7.22    0.30
   3  -7   4    0.63    0.27
   3   7  -4    0.81    0.34
  -3   7   4    0.58    0.24
  -3  -7  -4    0.29    0.19
   3  -7  -4    0.82    0.32
  -3   7  -4    0.31    0.23
  -3  -7   4    0.24    0.22
   3   7   4    0.61    0.29
   3  -7  -4    0.41    0.30
  -4   7   4    0.07    0.24
   4   7  -4    0.18    0.39
   4  -7  -4   -0.14    0.33
   4   7   4   -0.04    0.34
   4  -7  -4    0.25    0.33
  -4   7  -4    0.12    0.23
   0   8   4    7.55    0.41
   0  -8   4    7.60    0.41
   0  -8  -4    7.33    0.42
   0   8  -4    7.84    0.42
   1   8  -4    2.80    0.28
   1  -8   4    2.85    0.28
   1   8  -4    2.62    0.25
  -1  -8  -4    2.87    0.27
  -1   8   4    2.58    0.28
  -1   8  -4    2.55    0.28
   1  -8  -4    3.20    0.30
  -1  -8   4    2.87    0.28
   1   8   4    2.79    0.22
  -2  -8  -4    0.30    0.20
   2   8  -4    0.34    0.25
  -2   8   4    0.51    0.23
  -2  -8   4    0.31    0.21
  -2   8  -4    0.02    0.22
   2  -8  -4    0.29    0.27
   2  -8  -4    0.26    0.22
   2  -8  -4    0.24    0.12
   3  -8   4    1.96    0.34
  -3   8   4    1.59    0.31
  -3  -8  -4    2.11    0.28
   3   8  -4    2.24    0.40
  -3   8  -4    1.29    0.30
  -3  -8   4    1.21    0.28
   3  -8  -4    1.83    0.37
   3  -8  -4    1.62    0.38
   4   8  -4   -0.01    0.36
  -4   8   4    0.16    0.27
   4  -8  -4    0.44    0.34
   4  -8  -4    0.44    0.35
  -4  -8   4   -0.08    0.26
  -4   8  -4    0.17    0.26
   0  -9   4   -0.19    0.17
   0   9  -4   -0.51    0.19
   0   9   4    0.00    0.17
   0  -9  -4    0.09    0.17
   1   9  -4    1.45    0.23
   1   9  -4    1.83    0.26
  -1   9   4    1.63    0.26
  -1  -9  -4    1.53    0.25
   1  -9   4    0.97    0.22
  -1  -9   4    1.25    0.26
   1  -9  -4    1.64    0.23
   1   9   4    1.57    0.20
  -1   9  -4    1.28    0.27
   2   9  -4    0.39    0.26
  -2  -9  -4    0.28    0.22
  -2   9   4    0.25    0.24
   2  -9  -4    0.66    0.31
  -2  -9   4   -0.31    0.23
   2  -9  -4    0.23    0.14
  -2   9  -4    0.03    0.25
  -3  -9  -4    0.25    0.25
   3   9  -4    0.73    0.34
  -3   9   4    0.22    0.27
   3  -9   4    0.10    0.30
  -3   9  -4    0.56    0.28
  -3  -9   4    0.23    0.26
   3  -9  -4    0.19    0.33
   0 -10   4   -0.32    0.21
   0 -10  -4    0.33    0.20
   0  10   4    0.30    0.20
   0  10  -4    0.02    0.23
  -1 -10  -4    2.31    0.30
   1 -10   4    1.56    0.26
   1  10  -4    2.19    0.26
  -1  10   4    2.17    0.29
   1  10  -4    1.55    0.26
  -1 -10   4    1.40    0.29
  -1  10  -4    1.73    0.30
   1  10   4    1.68    0.22
   1 -10  -4    1.92    0.25
  -2 -10  -4    1.47    0.29
   2  10  -4    1.98    0.31
  -2  10   4    1.57    0.30
   2 -10  -4    1.73    0.38
  -2 -10   4    1.42    0.30
  -2  10  -4    1.63    0.31
   3  10  -4    0.19    0.32
  -3 -10  -4   -0.05    0.27
   3 -10   4   -0.06    0.32
  -3  10   4    0.25    0.30
  -3  10  -4   -0.27    0.27
  -3 -10   4    0.02    0.28
   3 -10  -4    0.16    0.33
   0  11  -4   -0.46    0.21
   0 -11   4   -0.14    0.20
   0  11   4    0.41    0.21
   0 -11  -4    0.16    0.20
   1 -11   4    3.92    0.36
  -1  11   4    5.12    0.43
  -1 -11  -4    4.11    0.41
   1  11  -4    3.92    0.36
  -1 -11   4    4.08    0.42
   1 -11  -4    4.03    0.38
   1  11   4    4.04    0.34
  -1  11  -4    3.45    0.38
  -2 -11  -4    2.82    0.37
  -2  11   4    2.44    0.37
  -2  11  -4    2.69    0.37
   2 -11  -4    2.77    0.44
  -2 -11   4    2.51    0.36
  -3 -11  -4    0.84    0.34
   3 -11   4    1.51    0.42
  -3  11   4    0.28    0.33
  -3  11  -4    0.58    0.33
  -3 -11   4    0.40    0.33
   3 -11  -4    0.97    0.39
   0 -12   4    3.18    0.34
   0 -12  -4    3.09    0.34
   0  12   4    3.54    0.34
   0  12  -4    3.52    0.37
   1  12  -4    4.11    0.38
   1 -12   4    4.48    0.39
  -1  12   4    4.86    0.44
  -1 -12  -4    4.35    0.43
  -1  12  -4    4.52    0.45
   1 -12  -4    5.04    0.41
  -1 -12   4    4.80    0.44
   1  12   4    4.90    0.38
  -2 -12  -4    0.28    0.30
  -2  12   4   -0.18    0.29
  -2 -12   4    0.11    0.31
  -2  12  -4   -0.05    0.29
   2 -12  -4   -0.07    0.34
   0 -13  -4   -0.12    0.23
   0  13   4   -0.13    0.22
   0 -13   4   -0.34    0.22
   0  13  -4   -0.52    0.25
   1  13  -4   -0.17    0.20
   1 -13   4   -0.12    0.21
  -1  13   4   -0.08    0.25
  -1 -13  -4   -0.32    0.26
   1 -13  -4    0.03    0.22
  -1  13  -4   -0.24    0.25
  -1 -13   4    0.13    0.27
  -2  13   4    3.43    0.44
  -2 -13  -4    3.47    0.44
   2 -13  -4    4.09    0.55
  -2  13  -4    3.98    0.45
   0  14  -4    2.89    0.37
   0  14   4    2.22    0.36
   0 -14  -4    1.41    0.34
   0 -14   4    2.37    0.36
  -1  14   4    2.75    0.38
  -1 -14  -4    2.60    0.40
   1 -14   4    1.71    0.31
  -1 -14   4    2.68    0.39
   1 -14  -4    1.93    0.33
  -1  14  -4    2.52    0.40
   0   0  -5    0.04    0.09
   0   0   5   -0.09    0.08
   0   0  -5    0.10    0.11
   1   0  -5    0.00    0.14
   1   0  -5   -0.19    0.07
  -1   0  -5   -0.11    0.07
   1   0  -5   -0.15    0.15
  -1   0   5   -0.14    0.09
  -1   0  -5   -0.04    0.07
   2   0  -5   -0.01    0.19
  -2   0   5   -0.02    0.09
   2   0  -5    0.15    0.20
   3   0  -5   -0.21    0.24
  -3   0   5   -0.39    0.11
   3   0  -5   -0.75    0.23
   4   0  -5    0.28    0.32
   4   0  -5    0.32    0.36
   0   1   5   -0.13    0.08
   0  -1  -5   -0.11    0.09
   0  -1  -5   -0.01    0.11
   0  -1   5    0.00    0.08
  -1   1   5   26.35    0.71
  -1  -1  -5   26.44    0.68
   1   1  -5   25.75    0.68
   1   1  -5   26.24    0.88
   1   1  -5   24.85    0.81
  -1   1  -5   27.85    0.69
   1  -1  -5   25.79    0.86
  -1  -1   5   26.27    0.70
  -1   1  -5   27.06    0.68
   1  -1  -5   25.75    0.69
  -2   1   5    3.91    0.23
   2   1  -5    4.68    0.35
   2   1  -5    4.46    0.37
  -2  -1   5    4.28    0.21
   2  -1  -5    4.20    0.36
   2  -1  -5    4.44    0.35
   3   1  -5    4.15    0.46
  -3   1   5    2.61    0.24
   3   1   5    2.91    0.41
   3  -1  -5    3.32    0.42
  -3  -1   5    3.58    0.22
   3  -1  -5    3.64    0.40
   4   1  -5    1.04    0.42
   4  -1  -5    0.86    0.41
   4  -1  -5    1.32    0.37
   0   2  -5    8.74    0.32
   0  -2   5    9.41    0.32
   0  -2  -5    9.48    0.36
   0   2   5    8.86    0.31
   0  -2  -5    9.27    0.33
   1   2  -5    3.38    0.19
  -1  -2  -5    3.25    0.19
  -1   2   5    3.19    0.21
   1  -2  -5    3.38    0.27
   1  -2  -5    3.56    0.20
  -1   2  -5    3.58    0.19
   1  -2  -5    3.61    0.26
  -1  -2   5    3.54    0.21
   2  -2   5    0.39    0.12
   2   2  -5    0.19    0.21
  -2   2   5   -0.31    0.12
  -2  -2   5    0.30    0.11
   2  -2  -5    0.22    0.21
   2  -2  -5    0.19    0.21
  -3   2   5    0.01    0.16
   3   2  -5    0.49    0.30
   3  -2   5    0.25    0.15
   3  -2  -5    0.37    0.29
   3  -2  -5   -0.45    0.30
  -3  -2   5    0.02    0.13
   4   2  -5   -0.50    0.33
   4  -2  -5   -0.03    0.37
   4  -2  -5    0.03    0.29
   0  -3   5    0.00    0.09
   0  -3  -5    0.01    0.13
   0  -3  -5   -0.07    0.09
   0   3   5   -0.04    0.09
   0   3  -5   -0.07    0.10
   1   3  -5    3.11    0.21
  -1  -3  -5    3.08    0.20
  -1   3   5    2.82    0.23
   1  -3   5    2.75    0.16
  -1   3  -5    2.86    0.21
   1  -3  -5    3.07    0.21
   1  -3  -5    3.05    0.25
   1  -3  -5    3.19    0.29
  -1  -3   5    3.05    0.21
   2   3  -5   30.04    1.09
  -2   3   5   30.57    0.87
   2  -3  -5   30.91    1.09
   2  -3  -5   31.46    1.02
  -2   3  -5   30.41    0.81
  -2  -3   5   31.35    0.84
   3   3  -5    0.32    0.31
   3  -3   5    0.62    0.19
  -3   3   5    0.23    0.18
   3   3   5   -0.17    0.31
   3  -3  -5    0.35    0.28
   3  -3  -5    0.12    0.30
  -3  -3   5    0.47    0.16
   4   3  -5   -0.02    0.35
   4  -3  -5   -0.57    0.36
   4  -3  -5   -0.07    0.32
   4   3   5   -0.73    0.35
   0  -4   5    0.42    0.12
   0  -4  -5    0.33    0.12
   0   4  -5    0.58    0.13
   0   4   5    0.40    0.12
  -1  -4  -5   41.01    1.08
  -1   4   5   42.09    1.10
   1   4  -5   41.40    1.08
   1  -4   5   41.20    1.05
  -1  -4   5   41.58    1.09
   1   4   5   40.86    1.03
   1  -4  -5   41.79    1.08
  -1   4  -5   40.77    1.08
   1  -4  -5   40.50    1.25
   1  -4  -5   38.98    1.21
  -2   4   5    0.13    0.15
  -2  -4  -5    0.22    0.11
   2   4  -5    0.22    0.23
  -2  -4   5    0.18    0.13
  -2   4  -5    0.04    0.13
   2  -4  -5    0.22    0.21
   2  -4  -5    0.39    0.23
   3   4  -5    4.25    0.49
  -3   4   5    3.81    0.34
   3  -4   5    4.13    0.32
   3   4   5    3.81    0.47
  -3  -4   5    4.44    0.31
  -3   4  -5    3.92    0.27
   3  -4  -5    4.33    0.43
   3  -4  -5    4.52    0.49
  -4   4   5   -0.31    0.20
   4   4  -5   -0.25    0.37
   4  -4  -5   -0.70    0.33
   4  -4  -5    0.28    0.32
   0   5   5   -0.17    0.10
   0  -5   5   -0.10    0.11
   0   5  -5   -0.24    0.11
   0  -5  -5   -0.22    0.10
  -1   5   5   16.45    0.55
   1  -5   5   16.30    0.49
  -1  -5  -5   16.92    0.54
  -1  -5   5   16.46    0.54
   1   5   5   15.72    0.47
  -1   5  -5   15.38    0.53
   1  -5  -5   16.50    0.53
   1  -5  -5   15.23    0.61
   1  -5  -5   15.61    0.57
  -2  -5  -5   18.03    0.58
  -2   5   5   18.17    0.62
   2   5  -5   17.81    0.75
  -2   5  -5   18.29    0.59
   2  -5  -5   17.28    0.72
  -2  -5   5   18.16    0.60
   2  -5  -5   18.61    0.73
   3   5  -5    0.50    0.34
  -3   5   5    0.44    0.21
  -3  -5  -5    0.15    0.16
   3  -5   5    0.88    0.24
   3  -5  -5    0.16    0.31
  -3  -5   5    0.65    0.20
   3   5   5    0.19    0.31
   3  -5  -5    0.45    0.29
  -3   5  -5    0.23    0.18
  -4   5   5    0.25    0.24
   4   5  -5    1.80    0.48
   4  -5  -5    0.84    0.41
   4  -5  -5    1.24    0.37
   0  -6   5    5.35    0.30
   0   6  -5    5.80    0.33
   0  -6  -5    5.10    0.32
   0   6   5    5.31    0.29
   1  -6   5   36.53    0.98
  -1   6   5   35.90    1.03
  -1  -6  -5   35.75    1.01
   1   6  -5   37.33    0.99
  -1  -6   5   36.69    1.02
   1  -6  -5   33.65    1.12
   1  -6  -5   36.60    1.00
   1  -6  -5   34.72    1.11
  -1   6  -5   36.52    1.02
   1   6   5   35.42    0.95
  -2  -6  -5   -0.05    0.14
   2   6  -5    0.27    0.24
  -2   6   5   -0.02    0.18
   2  -6  -5   -0.03    0.19
  -2  -6   5   -0.27    0.16
   2  -6  -5    0.47    0.25
  -2   6  -5   -0.04    0.17
   3  -6   5    0.61    0.24
  -3   6   5    0.17    0.21
   3   6  -5    0.60    0.33
  -3  -6  -5   -0.15    0.15
   3  -6  -5    0.13    0.28
  -3  -6   5   -0.02    0.20
  -3   6  -5    0.05    0.20
   3  -6  -5    0.45    0.31
  -4   6   5   -0.04    0.24
   4   6  -5    0.53    0.41
   4  -6  -5   -0.49    0.32
   4  -6  -5    0.37    0.32
   0  -7  -5   -0.07    0.13
   0   7  -5   -0.06    0.15
   0   7   5   -0.06    0.14
   0  -7   5   -0.13    0.13
   1   7  -5    4.59    0.30
   1   7  -5    4.35    0.34
   1  -7   5    4.28    0.28
  -1  -7  -5    4.24    0.33
  -1   7   5    4.20    0.34
  -1   7  -5    3.89    0.32
   1  -7  -5    4.02    0.26
   1   7   5    4.16    0.26
   1  -7  -5    4.15    0.29
  -1  -7   5    4.43    0.33
   2   7  -5   30.14    1.11
  -2   7   5   30.68    0.97
  -2  -7  -5   33.18    0.96
   2  -7  -5   30.48    1.11
  -2  -7   5   31.58    0.96
   2  -7  -5   31.37    1.09
  -2   7  -5   31.61    0.96
  -3  -7  -5    2.37    0.27
   3  -7   5    2.61    0.34
  -3   7   5    2.38    0.30
   3   7  -5    2.92    0.43
   3  -7  -5    2.38    0.41
  -3   7  -5    1.94    0.29
   3  -7  -5    2.60    0.40
  -3  -7   5    1.67    0.28
   4   7  -5    0.86    0.42
  -4   7   5    0.62    0.27
  -4  -7   5    0.75    0.28
  -4   7  -5    0.68    0.26
   4  -7  -5    1.03    0.39
   4  -7  -5    0.51    0.36
   0   8  -5    9.50    0.45
   0  -8  -5    9.31    0.45
   0   8   5    8.95    0.44
   0  -8   5    9.42    0.44
   1   8  -5   37.16    1.27
  -1  -8  -5   38.69    1.14
   1  -8   5   38.79    1.10
  -1   8   5   40.70    1.16
   1   8  -5   41.20    1.11
   1   8   5   39.43    1.07
  -1  -8   5   37.47    1.14
   1  -8  -5   40.18    1.12
  -1   8  -5   38.52    1.14
  -2  -8  -5    0.17    0.20
  -2   8   5    0.18    0.22
   2   8  -5    0.55    0.26
  -2   8  -5   -0.25    0.21
   2  -8  -5    0.17    0.22
   2  -8  -5    0.37    0.29
   2  -8  -5    0.37    0.13
  -2  -8   5    0.12    0.21
   3   8  -5    3.13    0.45
  -3  -8  -5    2.86    0.30
  -3   8   5    2.52    0.33
   3  -8   5    3.00    0.39
  -3  -8   5    2.51    0.33
   3  -8  -5    3.08    0.41
   3  -8  -5    2.26    0.43
  -3   8  -5    2.57    0.33
  -4   8   5    0.68    0.30
   4   8  -5    0.73    0.41
   4  -8  -5    0.55    0.36
   4  -8  -5    0.22    0.35
  -4   8  -5    0.18    0.26
  -4  -8   5    0.30    0.29
   0   9   5   -0.05    0.17
   0   9  -5   -0.63    0.20
   0  -9   5   -0.57    0.17
   0  -9  -5    0.07    0.17
   1   9  -5   16.61    0.69
   1  -9   5   17.59    0.64
   1   9  -5   17.25    0.64
  -1  -9  -5   17.80    0.68
  -1   9   5   18.63    0.69
   1   9   5   18.55    0.60
   1  -9  -5   18.22    0.65
  -1   9  -5   16.62    0.69
  -1  -9   5   17.79    0.69
  -2   9   5   21.51    0.78
  -2  -9  -5   21.10    0.76
   2   9  -5   19.95    0.83
  -2  -9   5   20.11    0.77
  -2   9  -5   20.33    0.77
   2  -9  -5   21.03    0.66
   2  -9  -5   18.86    0.87
  -3  -9  -5   -0.11    0.23
  -3   9   5    0.33    0.28
   3  -9   5   -0.03    0.29
   3   9  -5   -0.08    0.31
   3  -9  -5    0.02    0.24
   3  -9  -5    0.29    0.32
  -3  -9   5   -0.03    0.26
  -3   9  -5    0.12    0.26
   0  10   5    7.34    0.43
   0 -10   5    7.09    0.46
   0  10  -5    6.67    0.49
   0 -10  -5    7.17    0.45
   1  10  -5   13.22    0.57
  -1  10   5   14.23    0.61
  -1 -10  -5   13.37    0.60
   1 -10   5   12.63    0.55
   1  10  -5   11.64    0.57
  -1  10  -5   12.93    0.61
   1  10   5   13.78    0.52
   1 -10  -5   14.01    0.57
  -2  10   5    0.19    0.26
   2  10  -5    0.07    0.25
  -2 -10  -5    0.33    0.24
  -2 -10   5    0.09    0.25
   2 -10  -5    0.17    0.31
  -2  10  -5    0.05    0.25
  -3 -10  -5    0.73    0.30
  -3  10   5    0.54    0.31
   3  10  -5    0.44    0.35
   3 -10  -5    0.62    0.35
  -3 -10   5    0.67    0.32
  -3  10  -5    0.88    0.31
   0  11  -5    0.11    0.23
   0 -11   5   -0.10    0.20
   0  11   5    0.14    0.19
   0 -11  -5    0.29    0.20
  -1 -11  -5    0.21    0.24
   1 -11   5    0.13    0.20
   1  11  -5    0.06    0.20
  -1  11   5    0.41    0.24
   1  11   5    0.43    0.18
   1 -11  -5    0.20    0.20
  -1  11  -5   -0.04    0.23
  -1 -11   5    0.04    0.23
  -2  11   5    8.33    0.54
  -2  11  -5    7.41    0.53
   2 -11  -5    7.31    0.60
  -3  11   5    1.59    0.38
  -3 -11  -5    1.54    0.37
   3 -11  -5    2.24    0.46
  -3 -11   5    1.86    0.39
  -3  11  -5    2.59    0.39
   0 -12  -5    3.78    0.39
   0  12  -5    3.72    0.36
   0  12   5    3.91    0.38
   0 -12   5    3.14    0.34
  -1 -12  -5    4.17    0.43
   1  12  -5    4.39    0.39
   1 -12   5    3.68    0.38
  -1  12   5    4.75    0.44
  -1  12  -5    3.93    0.41
   1 -12  -5    3.97    0.38
  -1 -12   5    4.21    0.43
   1  12   5    4.33    0.36
  -2  12   5    0.08    0.29
  -2 -12  -5   -0.39    0.29
   2 -12  -5    0.15    0.35
  -2  12  -5    0.43    0.31
  -2 -12   5    0.02    0.29
   0 -13  -5   -0.03    0.24
   0  13  -5   -0.28    0.24
   0 -13   5    0.06    0.25
   0  13   5    0.14    0.23
  -1 -13  -5    0.00    0.26
   1 -13   5    0.12    0.22
  -1  13   5    0.20    0.27
   1  13  -5    0.16    0.23
   1 -13  -5    0.20    0.24
  -1 -13   5    0.16    0.27
  -1  13  -5   -0.05    0.26
  -2 -13  -5    0.45    0.33
  -2  13   5    0.18    0.32
   2 -13  -5    0.73    0.42
  -2  13  -5    0.72    0.34
  -2 -13   5    0.83    0.34
   0  14   5   -0.27    0.24
   0 -14  -5    0.42    0.28
   0  14  -5    0.54    0.30
   0 -14   5    0.14    0.27
   1 -14   5   -0.04    0.23
  -1 -14  -5    0.32    0.31
  -1  14   5   -0.07    0.26
   1 -14  -5   -0.33    0.22
  -1 -14   5    0.11    0.29
  -1  14  -5    0.33    0.31
   0   0  -6  595.67   14.86
   0   0  -6  570.05   14.06
   0   0   6  601.18   14.09
   1   0  -6    2.12    0.18
  -1   0   6    2.34    0.20
  -1   0  -6    2.23    0.17
   1   0  -6    2.51    0.25
   2   0  -6    2.46    0.30
   2   0  -6    2.39    0.29
  -2   0   6    2.00    0.19
   3   0  -6    2.01    0.37
  -3   0   6    1.07    0.17
   3   0  -6    1.37    0.33
   4   0  -6    1.36    0.38
   4   0  -6    1.63    0.46
   0  -1   6   -0.12    0.09
   0  -1  -6   -0.25    0.12
   0  -1  -6   -0.13    0.10
   0   1   6   -0.03    0.09
   0   1  -6   -0.22    0.10
   1   1  -6   28.86    0.86
   1   1  -6   26.35    0.72
  -1   1   6   27.02    0.74
   1  -1  -6   26.96    0.72
  -1  -1   6   27.80    0.74
   1  -1  -6   26.36    0.90
   1  -1  -6   25.17    0.84
  -1   1  -6   28.03    0.72
   2   1  -6    1.24    0.25
  -2   1   6    0.85    0.15
   2   1  -6    1.12    0.25
  -2  -1   6    1.00    0.14
   2  -1  -6    1.32    0.26
   2  -1  -6    1.14    0.25
  -3   1   6   13.48    0.47
   3   1  -6   14.05    0.72
   3   1  -6   13.47    0.67
   3  -1  -6   13.32    0.65
  -3  -1   6   12.35    0.45
   3  -1  -6   12.84    0.70
   4   1  -6    0.21    0.37
   4  -1  -6   -0.03    0.31
   4  -1  -6    0.09    0.36
   0   2   6   79.54    1.98
   0  -2  -6   80.48    2.11
   0  -2  -6   84.05    2.00
   0  -2   6   82.14    1.99
   0   2  -6   76.26    1.98
  -1  -2  -6   16.38    0.48
   1  -2   6   15.99    0.44
   1   2  -6   16.10    0.48
  -1  -2  -6   16.76    0.48
  -1   2   6   16.14    0.50
  -1  -2   6   16.68    0.50
  -1   2  -6   16.70    0.49
   1  -2  -6   15.21    0.58
   1  -2  -6   16.25    0.60
   1  -2  -6   16.16    0.48
   2  -2   6   10.58    0.37
  -2   2   6    9.28    0.40
   2   2  -6   10.57    0.53
   2  -2  -6   10.51    0.51
   2  -2  -6   11.01    0.54
  -2   2  -6   10.27    0.33
  -2  -2   6   10.59    0.38
   3   2  -6    2.89    0.41
  -3   2   6    2.67    0.24
   3  -2  -6    2.19    0.40
   3  -2  -6    2.59    0.38
  -3  -2   6    2.30    0.22
   4   2  -6    2.73    0.50
   4  -2  -6    1.84    0.47
   4  -2  -6    2.09    0.39
   0  -3   6   -0.09    0.09
   0   3  -6   -0.13    0.11
   0  -3  -6   -0.08    0.10
   0   3   6   -0.05    0.10
   0  -3  -6   -0.12    0.14
  -1   3   6   98.83    2.43
  -1  -3  -6   94.93    2.41
   1  -3   6   98.26    2.38
   1   3  -6   99.73    2.42
   1  -3  -6   99.43    2.63
  -1  -3   6   97.57    2.42
   1  -3  -6   98.31    2.41
   1  -3  -6   99.34    2.85
  -1   3  -6   99.35    2.41
   1   3   6   97.79    2.37
   2   3  -6    3.84    0.37
  -2   3   6    3.93    0.28
  -2  -3  -6    3.75    0.22
   2  -3  -6    3.51    0.35
  -2   3  -6    3.38    0.23
   2  -3  -6    4.28    0.37
  -2  -3   6    3.55    0.26
   3   3  -6    6.02    0.52
   3  -3   6    5.60    0.30
  -3   3   6    5.71    0.36
  -3  -3   6    5.94    0.33
   3  -3  -6    6.26    0.49
   3  -3  -6    5.92    0.51
   4   3  -6   -0.02    0.37
  -4   3   6   -0.22    0.19
   4  -3  -6   -0.58    0.35
   4  -3  -6   -0.26    0.31
   0  -4  -6  114.32    3.02
   0   4   6  113.63    2.83
   0   4  -6  113.59    2.84
   0  -4   6  122.67    2.85
   0  -4  -6  114.75    2.84
   1   4  -6    0.11    0.12
  -1   4   6    0.23    0.14
   1  -4   6    0.23    0.10
  -1  -4  -6    0.25    0.12
  -1   4  -6    0.13    0.13
   1  -4  -6    0.29    0.12
   1  -4  -6    0.25    0.14
  -1  -4   6    0.12    0.12
   1  -4  -6    0.25    0.18
   1   4   6    0.32    0.09
   2   4  -6    1.69    0.29
  -2   4   6    1.68    0.21
  -2  -4  -6    1.59    0.17
   2  -4  -6    1.64    0.30
  -2   4  -6    1.28    0.18
   2  -4  -6    1.61    0.27
  -2  -4   6    1.49    0.19
   3  -4   6    1.84    0.24
  -3   4   6    1.16    0.24
   3   4  -6    1.96    0.39
   3  -4  -6    1.59    0.35
  -3  -4   6    1.43    0.22
   3  -4  -6    1.48    0.38
  -3   4  -6    1.53    0.20
   4   4  -6    1.19    0.43
  -4   4   6    0.80    0.25
   4  -4  -6    1.53    0.46
   4  -4  -6    1.02    0.37
   0  -5  -6   -0.34    0.10
   0   5   6   -0.20    0.11
   0  -5   6   -0.24    0.10
   0   5  -6   -0.23    0.12
  -1  -5  -6   21.62    0.66
   1  -5   6   20.98    0.62
  -1   5   6   21.21    0.68
  -1   5  -6   21.57    0.67
  -1  -5   6   22.09    0.67
   1  -5  -6   22.12    0.78
   1  -5  -6   21.57    0.72
   1  -5  -6   20.26    0.64
   1   5   6   21.11    0.60
  -2   5   6    0.37    0.19
  -2  -5  -6    0.34    0.15
   2   5  -6    0.63    0.26
   2  -5  -6    0.61    0.25
  -2   5  -6   -0.02    0.17
  -2  -5   6    0.42    0.18
   2  -5  -6    0.88    0.23
   3  -5   6    8.27    0.43
   3   5  -6    8.15    0.58
  -3   5   6    8.50    0.46
  -3  -5  -6    8.06    0.39
  -3  -5   6    7.79    0.43
   3  -5  -6    7.95    0.56
   3  -5  -6    8.36    0.58
  -3   5  -6    7.88    0.40
   4   5  -6    0.58    0.43
  -4   5   6    0.43    0.25
   4  -5  -6    0.38    0.39
   4  -5  -6    0.42    0.32
   0   6   6   40.96    1.12
   0  -6  -6   41.58    1.14
   0   6  -6   40.58    1.13
   0  -6   6   40.21    1.13
  -1  -6  -6    2.95    0.24
   1   6  -6    2.61    0.27
   1  -6   6    2.83    0.23
  -1   6   6    2.84    0.26
  -1  -6   6    2.63    0.24
   1  -6  -6    2.68    0.27
   1   6   6    2.85    0.22
   1  -6  -6    3.39    0.34
  -1   6  -6    2.62    0.24
   1  -6  -6    2.87    0.24
  -2  -6  -6    1.88    0.22
   2   6  -6    2.17    0.33
  -2   6   6    2.05    0.26
   2  -6  -6    1.99    0.34
  -2  -6   6    1.89    0.25
   2  -6  -6    1.76    0.15
   2  -6  -6    2.64    0.31
  -2   6  -6    1.92    0.24
  -3  -6  -6    1.22    0.21
   3   6  -6    1.47    0.37
  -3   6   6    1.32    0.27
   3  -6   6    1.20    0.27
   3  -6  -6    0.65    0.32
  -3  -6   6    1.14    0.25
   3  -6  -6    1.20    0.35
  -3   6  -6    0.75    0.23
  -4   6   6    2.17    0.32
   4   6  -6    2.53    0.51
   4  -6  -6    2.75    0.49
   4  -6  -6    2.25    0.43
  -4  -6   6    2.26    0.31
   0  -7   6   -0.23    0.13
   0   7  -6   -0.22    0.15
   0   7   6   -0.35    0.13
   0  -7  -6   -0.24    0.13
   1   7  -6    0.26    0.16
  -1   7   6    0.03    0.18
   1  -7   6    0.36    0.14
  -1  -7  -6    0.28    0.17
   1   7   6    0.30    0.13
   1  -7  -6    0.34    0.16
  -1  -7   6    0.11    0.16
   1  -7  -6    0.21    0.23
  -1   7  -6    0.22    0.18
   1  -7  -6    0.31    0.14
  -2   7   6    1.78    0.27
  -2  -7  -6    1.80    0.25
   2   7  -6    1.99    0.35
   2  -7  -6    2.21    0.36
  -2   7  -6    1.84    0.27
   2  -7  -6    1.94    0.31
   2  -7  -6    1.86    0.18
  -2  -7   6    1.78    0.26
   3  -7   6    2.76    0.36
  -3  -7  -6    1.92    0.26
  -3   7   6    2.15    0.31
   3   7  -6    2.31    0.43
   3  -7  -6    2.51    0.42
  -3  -7   6    2.29    0.32
  -3   7  -6    1.39    0.29
   3  -7  -6    2.35    0.39
   4   7  -6    0.00    0.38
  -4   7   6    0.33    0.28
   4  -7  -6   -0.02    0.32
   4  -7  -6   -0.22    0.34
  -4   7  -6    0.33    0.25
  -4  -7   6   -0.08    0.25
   0  -8   6   18.22    0.65
   0  -8  -6   18.86    0.67
   0   8   6   18.08    0.64
   0   8  -6   19.17    0.66
  -1   8   6    0.01    0.19
   1  -8   6   -0.18    0.16
   1   8  -6    0.43    0.25
  -1  -8  -6    0.22    0.19
   1   8  -6    0.34    0.18
   1   8   6    0.22    0.15
   1  -8  -6    0.34    0.26
   1  -8  -6    0.28    0.17
  -1  -8   6   -0.03    0.19
  -1   8  -6   -0.12    0.20
  -2  -8  -6    4.69    0.39
  -2   8   6    4.72    0.42
   2   8  -6    5.10    0.43
   2  -8  -6    4.62    0.48
  -2  -8   6    4.20    0.40
   2  -8  -6    4.41    0.29
   2  -8  -6    4.36    0.37
  -2   8  -6    3.81    0.40
   3   8  -6    0.32    0.34
  -3   8   6    0.10    0.25
  -3  -8  -6    0.09    0.21
   3  -8  -6    0.63    0.35
  -3  -8   6   -0.11    0.25
  -3   8  -6    0.05    0.24
   3  -8  -6   -0.02    0.27
   4   8  -6    0.16    0.39
  -4   8   6   -0.10    0.28
   4  -8  -6    0.25    0.33
  -4   8  -6    0.13    0.26
  -4  -8   6   -0.06    0.28
   4  -8  -6   -0.53    0.31
   0  -9  -6    0.01    0.18
   0   9  -6   -0.44    0.21
   0  -9   6   -0.41    0.19
   0   9   6    0.04    0.18
   1  -9   6    1.82    0.26
   1   9  -6    2.23    0.27
  -1  -9  -6    1.95    0.27
  -1   9   6    2.64    0.30
   1   9  -6    2.45    0.33
  -1  -9   6    1.82    0.29
   1  -9  -6    2.55    0.27
  -1   9  -6    1.63    0.29
   1   9   6    2.87    0.29
  -2   9   6    2.06    0.32
   2   9  -6    1.71    0.35
  -2  -9  -6    1.63    0.28
  -2  -9   6    1.50    0.29
  -2   9  -6    1.60    0.30
   2  -9  -6    1.90    0.39
   2  -9  -6    1.29    0.20
  -3  -9  -6    0.22    0.25
  -3   9   6    0.24    0.28
   3   9  -6    0.86    0.36
  -3   9  -6    0.49    0.27
   3  -9  -6    0.21    0.32
  -3  -9   6    0.38    0.27
   3  -9  -6    0.77    0.29
   0  10  -6   23.83    0.83
   0  10   6   24.13    0.82
   0 -10  -6   23.40    0.83
  -1  10   6    0.71    0.25
   1  10  -6    0.49    0.26
  -1 -10  -6    0.93    0.25
   1 -10   6    0.53    0.21
   1  10  -6    0.94    0.23
   1 -10  -6    0.74    0.22
   1  10   6    0.79    0.19
  -1 -10   6    0.39    0.24
  -1  10  -6    0.41    0.24
   2  10  -6    1.68    0.33
  -2 -10  -6    1.72    0.31
  -2  10   6    1.21    0.31
  -2 -10   6    1.39    0.30
   2 -10  -6    1.72    0.38
  -2  10  -6    1.34    0.30
  -3 -10  -6    0.07    0.28
   3  10  -6    0.09    0.33
  -3  10   6    0.06    0.29
   3 -10  -6    0.05    0.35
  -3  10  -6    0.38    0.30
  -3 -10   6   -0.17    0.28
   0 -11  -6   -0.02    0.19
   0  11   6    0.24    0.21
   0  11  -6    0.00    0.22
   0 -11   6   -0.06    0.20
  -1 -11  -6    5.81    0.46
  -1  11   6    5.86    0.45
   1 -11   6    5.89    0.40
   1  11  -6    5.45    0.40
   1 -11  -6    5.49    0.41
   1  11   6    5.30    0.35
  -1 -11   6    5.42    0.44
  -1  11  -6    5.70    0.46
  -2 -11  -6    0.21    0.28
  -2  11   6   -0.16    0.27
  -2  11  -6    0.16    0.28
  -2 -11   6    0.26    0.27
   2 -11  -6    0.13    0.34
  -3 -11  -6    0.59    0.34
  -3  11   6    0.07    0.33
  -3  11  -6    0.78    0.33
   3 -11  -6    1.18    0.42
  -3 -11   6    0.24    0.33
   0 -12   6    5.65    0.45
   0 -12  -6    6.10    0.45
   0  12   6    6.64    0.44
   0  12  -6    6.59    0.48
  -1 -12  -6    0.78    0.29
   1 -12   6    0.65    0.24
   1  12  -6    0.60    0.24
  -1  12   6    0.74    0.28
  -1  12  -6    0.25    0.27
   1  12   6    0.82    0.20
   1 -12  -6    0.58    0.25
  -1 -12   6    0.47    0.28
  -2  12   6    0.51    0.32
  -2 -12  -6    0.61    0.33
  -2 -12   6    0.21    0.29
   2 -12  -6    0.73    0.40
  -2  12  -6    1.12    0.34
   0  13  -6   -0.35    0.25
   0 -13   6   -0.45    0.23
   0 -13  -6   -0.38    0.23
   0  13   6   -0.07    0.22
   1  13  -6    1.12    0.27
   1 -13   6    0.74    0.26
  -1  13   6    1.28    0.31
  -1 -13  -6    0.81    0.32
   1 -13  -6    1.30    0.29
  -1  13  -6    0.84    0.31
  -1 -13   6    1.16    0.31
  -2 -13  -6    0.41    0.34
  -2  13   6    0.51    0.35
  -2 -13   6    0.60    0.32
  -2  13  -6    0.84    0.35
   2 -13  -6    0.86    0.43
   0  14   6    2.85    0.37
   0 -14   6    3.19    0.40
   0  14  -6    3.49    0.41
   0 -14  -6    2.37    0.38
  -1 -14  -6    0.15    0.29
   1 -14   6    0.05    0.23
  -1  14   6    0.03    0.28
   1 -14  -6    0.21    0.26
  -1 -14   6   -0.13    0.28
  -1  14  -6   -0.14    0.30
   0   0  -7   -0.08    0.10
   0   0  -7    0.09    0.13
   0   0   7   -0.13    0.09
  -1   0   7   -0.12    0.10
  -1   0  -7   -0.19    0.09
   1   0  -7   -0.01    0.17
   1   0  -7   -0.01    0.09
   2   0  -7    0.15    0.18
   2   0  -7   -0.21    0.22
  -2   0   7   -0.25    0.12
  -3   0   7   -0.38    0.14
   3   0  -7    0.07    0.26
   3   0  -7   -0.47    0.26
   4   0  -7   -0.27    0.32
   4   0  -7   -0.18    0.33
   0  -1  -7   -0.02    0.10
   0   1  -7   -0.04    0.10
   0   1   7   -0.01    0.09
   0  -1   7   -0.12    0.09
   0  -1  -7    0.00    0.13
   1   1  -7    7.98    0.41
  -1  -1  -7    8.59    0.33
   1  -1   7    8.68    0.27
  -1   1   7    9.16    0.35
   1   1  -7    8.45    0.33
  -1  -1   7    9.07    0.34
  -1   1  -7    8.87    0.32
   1  -1  -7    8.69    0.32
  -2   1   7    3.92    0.28
   2   1  -7    4.45    0.39
   2   1  -7    5.00    0.38
   2  -1  -7    4.81    0.38
   2  -1  -7    4.39    0.38
  -2   1  -7    4.34    0.21
  -2  -1   7    4.08    0.27
  -3   1   7    0.41    0.17
   3   1  -7    0.27    0.31
   3   1  -7    0.51    0.29
   3  -1  -7    0.53    0.29
  -3  -1   7    0.60    0.17
   3  -1  -7    0.69    0.31
   4   1  -7    0.21    0.37
   4  -1  -7   -0.05    0.32
   4  -1  -7   -0.04    0.35
   0  -2  -7   90.26    2.18
   0   2   7   89.67    2.17
   0  -2  -7   88.45    2.30
   0  -2   7   85.97    2.16
   0   2  -7   84.34    2.16
   1  -2   7    7.44    0.27
  -1  -2  -7    7.70    0.31
   1   2  -7    7.94    0.32
  -1  -2  -7    7.78    0.28
  -1   2   7    7.70    0.34
   1   2   7    7.65    0.25
   1  -2  -7    7.68    0.41
   1  -2  -7    7.68    0.32
   1  -2  -7    7.81    0.39
  -1  -2   7    7.76    0.33
  -1   2  -7    7.82    0.31
  -2   2   7   18.26    0.57
   2   2  -7   17.05    0.72
  -2  -2   7   17.10    0.55
   2  -2  -7   17.16    0.72
  -2   2  -7   17.05    0.51
   2  -2  -7   16.96    0.70
   3   2  -7    0.44    0.30
  -3   2   7    0.18    0.18
   3  -2  -7    0.53    0.29
   3  -2  -7    0.03    0.29
  -3  -2   7    0.51    0.17
  -4   2   7    0.73    0.23
   4   2  -7    0.43    0.38
   4  -2  -7    0.76    0.35
   4  -2  -7    1.27    0.42
   0  -3  -7    0.01    0.11
   0  -3  -7   -0.01    0.15
   0   3  -7   -0.08    0.12
   0  -3   7   -0.21    0.10
   0   3   7   -0.09    0.11
  -1   3   7    7.33    0.34
   1  -3   7    6.29    0.27
   1   3  -7    6.63    0.32
  -1  -3  -7    7.27    0.30
  -1  -3  -7    7.29    0.32
  -1   3  -7    6.59    0.32
   1  -3  -7    7.21    0.31
   1  -3  -7    7.56    0.38
  -1  -3   7    6.89    0.32
   1   3   7    7.30    0.25
   1  -3  -7    6.68    0.42
  -2  -3  -7    3.89    0.23
  -2   3   7    4.02    0.29
   2   3  -7    4.13    0.38
   2  -3  -7    3.60    0.37
  -2  -3   7    3.49    0.28
   2  -3  -7    4.39    0.38
  -2   3  -7    3.63    0.25
  -3   3   7    1.16    0.23
   3   3  -7    2.28    0.40
   3  -3   7    2.15    0.21
   3  -3  -7    1.87    0.36
  -3  -3   7    1.63    0.22
   3  -3  -7    1.56    0.36
  -3   3  -7    1.42    0.18
   4   3  -7    0.15    0.38
  -4   3   7    0.11    0.22
   4  -3  -7   -0.11    0.35
   4  -3  -7   -0.06    0.32
   0   4   7   93.11    2.29
   0  -4  -7   91.88    2.30
   0  -4   7   91.91    2.29
   0  -4  -7   92.38    2.45
   0   4  -7   90.64    2.29
   1   4  -7   20.51    0.62
   1  -4   7   19.55    0.58
  -1  -4  -7   19.90    0.62
  -1   4   7   19.30    0.63
  -1  -4   7   19.16    0.62
   1  -4  -7   19.97    0.70
   1   4   7   20.12    0.56
  -1   4  -7   19.62    0.62
   1  -4  -7   19.80    0.73
   1  -4  -7   20.77    0.61
   2   4  -7    4.67    0.40
  -2  -4  -7    4.01    0.28
  -2   4   7    4.23    0.33
  -2  -4   7    3.99    0.31
   2  -4  -7    3.80    0.39
  -2   4  -7    3.45    0.28
   2  -4  -7    4.70    0.38
   3   4  -7    0.71    0.34
   3  -4   7    1.05    0.20
  -3   4   7    1.06    0.23
  -3  -4  -7    0.98    0.16
  -3   4  -7    0.52    0.18
   3  -4  -7    0.71    0.32
   3  -4  -7    0.68    0.33
  -3  -4   7    0.36    0.20
  -4   4   7    0.71    0.25
   4   4  -7    0.52    0.41
   4  -4  -7    0.50    0.41
   4  -4  -7    0.51    0.35
   0  -5  -7    0.00    0.16
   0   5   7   -0.19    0.12
   0   5  -7   -0.07    0.12
   0  -5   7   -0.21    0.10
   0  -5  -7   -0.14    0.11
   1   5  -7   48.65    1.29
   1  -5   7   48.96    1.26
  -1   5   7   49.09    1.32
  -1  -5  -7   47.94    1.30
   1  -5  -7   48.75    1.29
   1   5   7   49.58    1.24
  -1   5  -7   47.92    1.30
   1  -5  -7   45.26    1.44
  -1  -5   7   50.59    1.32
   1  -5  -7   48.43    1.48
  -2   5   7   25.76    0.80
  -2  -5  -7   25.02    0.75
   2   5  -7   24.12    0.94
  -2  -5   7   24.60    0.77
   2  -5  -7   23.84    0.92
  -2   5  -7   23.53    0.75
   2  -5  -7   23.64    0.90
   3  -5   7    0.30    0.19
   3   5  -7    0.39    0.33
  -3  -5  -7   -0.08    0.16
  -3   5   7    0.03    0.21
   3  -5  -7    0.04    0.29
  -3   5  -7   -0.13    0.19
  -3  -5   7   -0.18    0.20
   3  -5  -7   -0.14    0.29
   4   5  -7    0.03    0.39
  -4   5   7    0.33    0.25
  -4  -5   7   -0.23    0.21
   4  -5  -7    0.11    0.38
   4  -5  -7   -0.23    0.33
   0   6   7   68.81    1.73
   0  -6   7   66.77    1.74
   0   6  -7   63.56    1.73
   0  -6  -7   67.70    1.75
  -1  -6  -7   20.77    0.68
  -1   6   7   20.79    0.68
   1  -6   7   20.30    0.62
  -1   6  -7   20.82    0.68
  -1  -6   7   20.55    0.67
   1  -6  -7   19.02    0.77
   1   6   7   20.06    0.60
   1  -6  -7   19.79    0.70
   1  -6  -7   20.57    0.66
   2   6  -7    0.51    0.27
  -2  -6  -7   -0.01    0.17
  -2   6   7    0.05    0.20
  -2  -6   7    0.09    0.19
   2  -6  -7   -0.03    0.20
  -2   6  -7    0.04    0.18
   2  -6  -7    0.11    0.26
   2  -6  -7   -0.11    0.11
   3   6  -7    2.34    0.42
  -3  -6  -7    1.07    0.22
  -3   6   7    0.97    0.26
   3  -6   7    1.32    0.27
   3  -6  -7    1.66    0.37
   3  -6  -7    1.41    0.36
  -3  -6   7    1.00    0.26
  -3   6  -7    0.61    0.24
   4   6  -7    0.95    0.45
  -4   6   7    0.55    0.28
   4  -6  -7    1.44    0.40
  -4  -6   7    0.85    0.28
   4  -6  -7    0.77    0.40
   0   7  -7   -0.29    0.15
   0  -7   7   -0.32    0.14
   0  -7  -7   -0.22    0.14
   0   7   7   -0.27    0.14
  -1   7   7    1.02    0.23
   1   7  -7    1.08    0.20
  -1  -7  -7    1.10    0.21
   1  -7   7    1.26    0.18
   1   7   7    1.07    0.16
   1  -7  -7    1.07    0.20
  -1  -7   7    1.20    0.21
   1  -7  -7    1.34    0.18
  -1   7  -7    1.26    0.22
   1  -7  -7    1.43    0.30
   2   7  -7    7.54    0.51
  -2   7   7    8.09    0.45
  -2  -7  -7    7.75    0.44
   2  -7  -7    7.51    0.35
  -2   7  -7    7.76    0.45
  -2  -7   7    7.85    0.45
   2  -7  -7    7.52    0.47
   2  -7  -7    7.27    0.54
  -3   7   7   15.64    0.67
  -3  -7  -7   16.29    0.64
   3   7  -7   14.93    0.80
   3  -7  -7   15.28    0.77
   3  -7  -7   14.39    0.78
  -3   7  -7   15.05    0.62
   4   7  -7    0.71    0.43
  -4   7   7    0.41    0.29
  -4   7  -7    0.54    0.25
   4  -7  -7    0.34    0.36
  -4  -7   7    0.41    0.28
   4  -7  -7   -0.14    0.35
   0   8  -7    2.68    0.28
   0   8   7    2.68    0.26
   0  -8  -7    3.12    0.32
   0  -8   7    2.68    0.28
  -1  -8  -7   11.15    0.52
  -1   8   7   11.48    0.52
   1   8  -7   10.75    0.48
   1  -8   7   10.52    0.46
   1  -8  -7   10.25    0.59
   1  -8  -7   10.34    0.48
  -1   8  -7    9.81    0.51
   1   8   7   11.41    0.44
  -1  -8   7   10.36    0.51
   2   8  -7   10.40    0.60
  -2   8   7   10.79    0.56
  -2  -8  -7   11.80    0.54
   2  -8  -7   11.42    0.55
   2  -8  -7   10.49    0.63
  -2  -8   7   10.02    0.53
   2  -8  -7   10.46    0.44
  -2   8  -7   10.58    0.54
  -3   8   7    0.25    0.27
   3   8  -7    0.49    0.35
  -3  -8  -7    0.29    0.23
  -3   8  -7    0.45    0.26
  -3  -8   7    0.41    0.26
   3  -8  -7   -0.05    0.33
   3  -8  -7    0.31    0.28
   4   8  -7    1.06    0.45
  -4   8   7    1.27    0.35
   4  -8  -7    1.48    0.42
  -4   8  -7    1.34    0.31
   4  -8  -7    1.68    0.42
  -4  -8   7    1.42    0.35
   0   9   7    0.27    0.20
   0  -9  -7    0.36    0.21
   0   9  -7   -0.20    0.21
   0  -9   7   -0.07    0.20
   1  -9   7   39.38    1.13
   1   9  -7   36.69    1.31
  -1   9   7   40.08    1.19
  -1  -9  -7   38.07    1.18
   1   9  -7   39.46    1.14
  -1   9  -7   39.30    1.19
   1   9   7   38.71    1.09
   1  -9  -7   39.27    1.15
   1  -9  -7   38.15    1.33
  -2   9   7    8.35    0.52
  -2  -9  -7    9.16    0.52
   2   9  -7    7.96    0.55
  -2   9  -7    8.55    0.51
   2  -9  -7    8.25    0.60
   2  -9  -7    7.77    0.40
  -2  -9   7    8.02    0.51
   3   9  -7    0.60    0.36
  -3   9   7    0.43    0.30
  -3  -9  -7    0.44    0.26
  -3   9  -7    0.43    0.27
   3  -9  -7    0.24    0.35
  -3  -9   7    0.25    0.28
   0 -10  -7   54.81    1.57
   0  10  -7   55.52    1.56
   0  10   7   53.58    1.54
   1  10  -7    6.68    0.48
  -1  10   7    7.13    0.47
   1 -10   7    7.33    0.42
  -1 -10  -7    6.86    0.47
   1  10  -7    7.22    0.43
  -1 -10   7    6.92    0.46
   1  10   7    7.06    0.39
   1 -10  -7    6.88    0.44
  -1  10  -7    7.47    0.48
   1 -10  -7    7.14    0.55
  -2  10   7    0.33    0.28
  -2 -10  -7    0.81    0.27
   2  10  -7    1.02    0.32
  -2 -10   7    0.80    0.28
   2 -10  -7    1.23    0.39
  -2  10  -7    0.51    0.28
   3  10  -7    1.43    0.40
  -3  10   7    0.94    0.34
  -3 -10  -7    0.55    0.30
  -3  10  -7    1.07    0.34
  -3 -10   7    1.02    0.33
   3 -10  -7    0.96    0.41
   0  11   7   -0.08    0.20
   0  11  -7    0.03    0.22
   0 -11   7    0.12    0.21
   0 -11  -7    0.18    0.21
  -1  11   7    0.62    0.26
  -1 -11  -7    0.52    0.27
   1 -11   7    0.59    0.22
   1  11  -7    0.59    0.22
  -1 -11   7    0.56    0.26
  -1  11  -7    0.55    0.27
   1 -11  -7    0.63    0.34
   1 -11  -7    1.01    0.25
   1  11   7    0.83    0.20
  -2 -11  -7    2.34    0.38
  -2  11   7    2.19    0.37
  -2 -11   7    2.52    0.38
  -2  11  -7    2.04    0.36
   2 -11  -7    2.35    0.45
  -3 -11  -7    2.33    0.41
  -3  11   7    1.77    0.40
  -3 -11   7    2.32    0.39
  -3  11  -7    2.12    0.38
   3 -11  -7    2.54    0.48
   0  12   7    1.34    0.26
   0  12  -7    1.05    0.28
   0 -12   7    0.89    0.28
   0 -12  -7    0.59    0.26
  -1  12   7    1.24    0.31
   1  12  -7    0.89    0.25
  -1 -12  -7    0.92    0.31
   1 -12   7    1.05    0.25
   1 -12  -7    0.84    0.37
  -1 -12   7    0.88    0.29
  -1  12  -7    0.85    0.30
   1 -12  -7    0.79    0.25
  -2 -12  -7    0.78    0.34
  -2  12   7    0.66    0.34
  -2  12  -7    1.11    0.33
   2 -12  -7    1.01    0.41
  -2 -12   7    1.13    0.33
   0 -13   7   -0.21    0.24
   0 -13  -7    0.19    0.26
   0  13  -7    0.24    0.27
   0  13   7   -0.04    0.22
   1  13  -7    0.07    0.23
  -1  13   7   -0.11    0.26
   1 -13   7    0.44    0.23
  -1 -13  -7   -0.22    0.26
  -1  13  -7    0.14    0.28
   1 -13  -7   -0.05    0.33
  -1 -13   7    0.10    0.26
   1 -13  -7   -0.22    0.23
   0  14   7    0.82    0.28
   0 -14   7    0.44    0.29
   0  14  -7    0.98    0.32
   0 -14  -7    0.47    0.30
   0   0  -8   59.78    1.58
   0   0  -8   56.41    1.48
   0   0   8   57.65    1.47
   1   0   8   72.93    1.77
   1   0  -8   70.82    2.00
   1   0  -8   71.27    1.81
  -1   0  -8   76.10    1.81
  -1   0   8   72.15    1.84
  -2   0   8   -0.05    0.15
   2   0  -8   -0.10    0.26
  -2   0  -8   -0.32    0.12
   2   0  -8    0.45    0.23
   3   0  -8    0.82    0.32
  -3   0   8    0.49    0.18
   3   0  -8    0.58    0.32
   4   0  -8   -0.17    0.33
  -4   0   8   -0.07    0.19
   4   0  -8    0.20    0.35
   0   1   8    0.05    0.11
   0  -1   8   -0.11    0.10
   0   1  -8    0.00    0.12
   0  -1  -8    0.06    0.15
   0  -1  -8   -0.14    0.11
   1  -1   8   94.54    2.28
  -1  -1  -8   94.32    2.33
  -1  -1  -8   95.98    2.42
   1   1  -8   93.08    2.32
  -1   1   8   92.83    2.34
   1  -1  -8   92.81    2.54
   1  -1  -8   93.61    2.32
  -1   1  -8   96.87    2.32
   1   1   8   93.17    2.28
  -1  -1   8   95.30    2.34
  -2  -1  -8   46.76    1.19
  -2   1   8   48.69    1.27
   2   1  -8   46.14    1.55
   2   1  -8   47.11    1.45
  -2  -1   8   46.51    1.25
   2  -1  -8   45.30    1.53
   2  -1  -8   46.83    1.45
  -2   1  -8   48.44    1.20
   3   1  -8    0.46    0.29
  -3   1   8   -0.28    0.17
   3   1  -8   -0.08    0.30
  -3  -1   8    0.24    0.17
   3  -1  -8    0.36    0.29
   3  -1  -8   -0.11    0.28
  -4   1   8    0.32    0.23
   4   1  -8    0.65    0.39
  -4  -1   8    0.49    0.21
   4  -1  -8    0.52    0.36
   4  -1  -8    0.96    0.39
   0  -2   8   85.78    2.07
   0  -2  -8   82.62    2.21
   0   2   8   82.07    2.07
   0  -2  -8   82.08    2.08
   1   2  -8   88.90    2.16
  -1  -2  -8   90.78    2.24
  -1   2   8   85.75    2.18
  -1  -2  -8   86.20    2.15
   1  -2   8   87.90    2.12
   1  -2  -8   82.83    2.35
   1   2   8   84.55    2.10
  -1  -2   8   85.23    2.17
  -1   2  -8   87.75    2.15
   1  -2  -8   87.19    2.15
  -2   2   8   -0.05    0.14
  -2  -2  -8    0.02    0.11
   2   2  -8    0.27    0.23
  -2   2  -8   -0.07    0.12
  -2  -2   8   -0.31    0.14
   2  -2  -8    0.26    0.21
   2  -2  -8   -0.37    0.23
   3   2  -8    3.39    0.44
  -3   2   8    2.79    0.28
   3  -2  -8    3.18    0.42
   3  -2  -8    3.70    0.44
  -3   2  -8    3.27    0.23
  -3  -2   8    3.18    0.29
   4   2  -8    1.62    0.46
  -4   2   8    2.10    0.28
   4  -2  -8    1.73    0.46
   4  -2  -8    1.45    0.41
  -4  -2   8    1.57    0.25
   0  -3   8   -0.16    0.11
   0   3   8   -0.04    0.11
   0   3  -8    0.02    0.13
   0  -3  -8   -0.05    0.12
   0  -3  -8   -0.19    0.16
  -1  -3  -8   43.51    1.19
   1  -3   8   43.07    1.12
  -1   3   8   41.80    1.18
  -1  -3  -8   43.93    1.17
   1   3  -8   45.75    1.17
  -1  -3   8   44.32    1.18
   1  -3  -8   42.96    1.16
   1  -3  -8   41.86    1.31
   1  -3  -8   43.30    1.37
   1   3   8   44.14    1.10
  -1   3  -8   45.60    1.17
  -2  -3  -8   34.37    0.96
  -2   3   8   34.64    1.01
   2   3  -8   34.46    1.24
   2  -3  -8   35.06    1.18
   2  -3  -8   36.57    1.23
  -2   3  -8   36.20    0.97
  -2  -3   8   35.80    1.00
  -3   3   8    9.93    0.49
  -3  -3  -8   10.18    0.39
   3   3  -8   10.59    0.65
  -3   3  -8    9.64    0.40
   3  -3  -8   11.22    0.66
  -3  -3   8   10.78    0.47
   3  -3  -8   10.27    0.63
   4   3  -8    0.49    0.41
  -4   3   8   -0.11    0.22
  -4  -3   8    0.16    0.22
   4  -3  -8    0.16    0.34
   4  -3  -8   -0.08    0.36
   0  -4  -8   20.48    0.68
   0   4  -8   19.71    0.62
   0  -4   8   18.39    0.60
   0  -4  -8   19.91    0.62
   0   4   8   18.71    0.60
  -1  -4  -8   39.05    1.07
   1   4  -8   38.23    1.04
  -1  -4  -8   36.22    1.03
  -1   4   8   36.48    1.05
   1  -4   8   37.95    1.00
  -1  -4   8   37.95    1.05
  -1   4  -8   37.60    1.04
   1   4   8   37.79    0.97
   1  -4  -8   37.37    1.19
   1  -4  -8   36.74    1.17
   1  -4  -8   36.09    1.02
  -2  -4  -8    6.68    0.36
   2   4  -8    7.34    0.49
  -2   4   8    6.99    0.40
  -2   4  -8    6.76    0.36
   2  -4  -8    6.35    0.48
  -2  -4   8    6.90    0.38
   2  -4  -8    7.31    0.45
   3   4  -8    1.05    0.35
  -3  -4  -8    0.45    0.16
  -3   4   8    0.61    0.24
  -3   4  -8    0.68    0.19
  -3  -4   8    0.71    0.23
   3  -4  -8    0.54    0.33
   3  -4  -8    1.13    0.35
   4   4  -8    0.56    0.42
  -4   4   8    0.60    0.26
  -4  -4   8    0.39    0.24
   4  -4  -8    1.08    0.43
   4  -4  -8    0.37    0.36
   0   5   8   -0.15    0.12
   0   5  -8    0.05    0.14
   0  -5   8   -0.16    0.12
   0  -5  -8    0.01    0.13
   0  -5  -8   -0.09    0.16
  -1   5   8    4.42    0.33
   1  -5   8    5.27    0.27
  -1  -5  -8    4.72    0.34
   1   5  -8    4.90    0.31
   1  -5  -8    5.01    0.31
   1  -5  -8    4.90    0.31
   1   5   8    4.87    0.26
  -1  -5   8    5.14    0.32
  -1   5  -8    5.20    0.34
   1  -5  -8    4.65    0.39
  -2  -5  -8   10.89    0.46
   2   5  -8   10.60    0.61
  -2   5   8   10.94    0.49
  -2  -5   8    9.95    0.47
   2  -5  -8   10.62    0.62
   2  -5  -8   10.77    0.38
  -2   5  -8   10.60    0.46
   2  -5  -8   11.20    0.55
  -3   5   8    2.37    0.31
  -3  -5  -8    2.18    0.24
   3  -5   8    2.67    0.28
   3   5  -8    2.82    0.45
  -3   5  -8    1.88    0.25
   3  -5  -8    2.32    0.41
   3  -5  -8    3.09    0.42
  -3  -5   8    2.38    0.29
   4   5  -8    0.75    0.45
  -4   5   8    0.09    0.26
   4  -5  -8    0.10    0.37
   4  -5  -8    0.77    0.41
  -4  -5   8   -0.20    0.25
   0  -6   8   31.52    0.92
   0   6  -8   31.34    0.92
   0  -6  -8   32.35    0.93
   0   6   8   29.29    0.89
   0  -6  -8   29.94    1.00
  -1   6   8    8.84    0.42
  -1  -6  -8    9.35    0.43
   1  -6   8    8.25    0.36
   1  -6  -8    8.37    0.50
   1  -6  -8    8.18    0.39
  -1   6  -8    8.19    0.43
  -1  -6   8    8.98    0.42
   1  -6  -8    8.55    0.40
   1   6   8    9.02    0.35
   2   6  -8   17.54    0.78
  -2  -6  -8   17.50    0.64
  -2   6   8   17.43    0.66
   2  -6  -8   17.90    0.79
  -2  -6   8   18.10    0.65
   2  -6  -8   16.67    0.55
   2  -6  -8   17.23    0.72
  -2   6  -8   17.36    0.64
   3  -6   8    0.33    0.24
  -3   6   8   -0.10    0.25
  -3  -6  -8    0.14    0.20
   3   6  -8    0.40    0.35
   3  -6  -8    0.38    0.30
  -3  -6   8   -0.04    0.24
  -3   6  -8    0.26    0.23
   3  -6  -8   -0.09    0.32
  -4   6   8    1.66    0.32
   4   6  -8    2.11    0.49
  -4  -6   8    1.39    0.31
   4  -6  -8    1.64    0.46
   4  -6  -8    1.24    0.43
   0   7  -8   -0.27    0.16
   0   7   8   -0.08    0.15
   0  -7   8   -0.31    0.14
   0  -7  -8   -0.13    0.15
   0  -7  -8    0.02    0.21
  -1  -7  -8    6.21    0.41
   1  -7   8    6.57    0.34
  -1   7   8    6.67    0.40
  -1  -7   8    6.96    0.41
   1  -7  -8    6.98    0.39
  -1   7  -8    6.28    0.42
   1  -7  -8    6.43    0.48
   1  -7  -8    6.72    0.34
   1   7   8    6.02    0.32
  -2  -7  -8    3.48    0.31
  -2   7   8    3.03    0.32
   2   7  -8    4.01    0.43
  -2   7  -8    3.38    0.32
  -2  -7   8    2.85    0.31
   2  -7  -8    3.53    0.28
   2  -7  -8    4.31    0.45
   2  -7  -8    3.40    0.36
  -3   7   8    1.52    0.32
   3   7  -8    1.95    0.45
  -3  -7  -8    1.70    0.27
   3  -7  -8    1.35    0.38
   3  -7  -8    1.91    0.38
  -3   7  -8    1.95    0.29
  -3  -7   8    1.55    0.30
  -4   7   8   -0.02    0.29
   4   7  -8    0.32    0.41
  -4  -7   8   -0.41    0.26
  -4   7  -8    0.28    0.25
   4  -7  -8   -0.08    0.33
   4  -7  -8   -0.20    0.33
   0  -8  -8   37.72    1.12
   0   8   8   38.62    1.10
   0  -8   8   39.27    1.13
   0   8  -8   34.24    1.10
   1  -8   8    0.30    0.17
  -1   8   8    0.19    0.21
   1   8  -8    0.47    0.20
  -1  -8  -8    0.36    0.22
  -1   8  -8    0.16    0.22
   1   8   8    0.08    0.16
   1  -8  -8    0.35    0.29
  -1  -8   8    0.37    0.22
   1  -8  -8    0.24    0.19
  -2  -8  -8    9.34    0.51
   2   8  -8    8.12    0.55
  -2   8   8    8.15    0.50
   2  -8  -8    8.56    0.41
   2  -8  -8    8.33    0.59
   2  -8  -8    8.28    0.49
  -2  -8   8    9.10    0.50
  -2   8  -8    7.74    0.48
  -3  -8  -8   -0.04    0.23
   3   8  -8   -0.06    0.33
  -3   8   8    0.07    0.27
   3  -8  -8   -0.05    0.33
   3  -8  -8    0.14    0.27
  -3   8  -8    0.23    0.24
  -3  -8   8   -0.12    0.26
   0   9   8    0.18    0.20
   0  -9  -8    0.04    0.20
   0  -9   8    0.35    0.21
   0   9  -8    0.48    0.22
   1  -9   8   17.01    0.62
  -1   9   8   15.95    0.66
  -1  -9  -8   16.25    0.68
   1   9  -8   16.36    0.63
   1  -9  -8   15.70    0.63
   1   9   8   16.81    0.59
  -1   9  -8   16.14    0.67
   1  -9  -8   14.54    0.76
  -2   9   8    0.60    0.28
  -2  -9  -8    0.67    0.26
   2   9  -8    0.52    0.32
  -2   9  -8    1.02    0.28
  -2  -9   8    0.65    0.27
   2  -9  -8    0.68    0.18
   2  -9  -8    0.81    0.33
   3   9  -8    0.86    0.39
  -3  -9  -8    0.68    0.27
  -3   9   8    1.00    0.33
  -3  -9   8    0.99    0.32
  -3   9  -8    0.65    0.30
   3  -9  -8    0.42    0.36
   0 -10   8    4.76    0.39
   0  10  -8    5.07    0.41
   0 -10  -8    4.47    0.41
   0  10   8    4.89    0.39
   1 -10   8    2.03    0.26
   1  10  -8    2.02    0.35
   1  10  -8    2.07    0.28
  -1  10   8    1.47    0.29
  -1 -10  -8    1.66    0.30
   1 -10  -8    1.34    0.27
   1 -10  -8    2.27    0.40
   1  10   8    2.09    0.24
  -1  10  -8    2.24    0.32
  -1 -10   8    1.66    0.29
  -2 -10  -8    2.29    0.35
  -2  10   8    1.53    0.33
   2  10  -8    2.47    0.41
  -2 -10   8    2.01    0.33
  -2  10  -8    1.74    0.33
   2 -10  -8    2.36    0.42
  -3  10   8   -0.07    0.30
   3  10  -8    0.14    0.35
  -3 -10  -8   -0.08    0.28
  -3  10  -8   -0.12    0.29
  -3 -10   8    0.02    0.29
   3 -10  -8    0.09    0.35
   0  11  -8   -0.16    0.23
   0 -11   8    0.03    0.22
   0  11   8   -0.07    0.20
   0 -11  -8   -0.33    0.20
  -1 -11  -8    3.14    0.37
   1  11  -8    3.22    0.32
   1 -11   8    3.37    0.34
  -1  11   8    3.39    0.36
   1  11  -8    3.53    0.40
   1  11   8    3.11    0.32
   1 -11  -8    3.17    0.46
  -1  11  -8    3.33    0.38
  -1 -11   8    3.06    0.36
   1 -11  -8    3.26    0.34
  -2 -11  -8    1.61    0.36
  -2  11   8    1.75    0.36
   2 -11  -8    2.57    0.47
  -2  11  -8    2.05    0.37
  -2 -11   8    1.89    0.36
   0 -12   8   -0.02    0.23
   0  12   8    0.38    0.22
   0  12  -8   -0.16    0.23
   0 -12  -8    0.18    0.24
  -1 -12  -8    2.53    0.38
   1 -12   8    3.78    0.36
   1  12  -8    3.01    0.33
  -1  12   8    3.26    0.38
   1 -12  -8    3.28    0.35
   1 -12  -8    3.38    0.49
  -1 -12   8    2.69    0.37
  -1  12  -8    2.48    0.38
  -2 -12  -8   -0.05    0.31
  -2  12   8   -0.29    0.28
  -2  12  -8    0.17    0.30
  -2 -12   8   -0.10    0.29
   2 -12  -8   -0.10    0.34
   0  13   8   -0.08    0.22
   0 -13  -8   -0.09    0.25
   0 -13   8   -0.26    0.24
   0  13  -8   -0.26    0.25
  -1  13   8    0.02    0.27
   1  13  -8    0.17    0.23
  -1 -13  -8    0.17    0.29
   1 -13   8   -0.04    0.22
   1 -13  -8    0.11    0.24
  -1 -13   8    0.36    0.29
  -1  13  -8    0.11    0.30
   1 -13  -8   -0.29    0.32
   0 -14  -8   -0.10    0.29
   0  14  -8   -0.06    0.28
   0 -14   8    0.13    0.29
   0  14   8   -0.09    0.23
   0   0   9   -0.16    0.10
   0   0  -9    0.03    0.13
   0   0  -9    0.41    0.17
   1   0   9    0.05    0.08
   1   0  -9    0.30    0.20
  -1   0   9    0.07    0.13
   1   0  -9    0.03    0.12
  -2   0  -9   -0.32    0.12
   2   0  -9   -0.10    0.21
  -2   0   9   -0.20    0.15
   2   0  -9   -0.17    0.24
   3   0  -9    0.83    0.32
   3   0  -9   -0.02    0.30
  -3   0   9    0.13    0.19
   4   0  -9    0.15    0.38
  -4   0   9    0.19    0.22
   4   0  -9   -0.06    0.35
   0  -1   9   -0.01    0.11
   0  -1  -9   -0.19    0.12
   0   1  -9   -0.04    0.12
   0  -1  -9   -0.08    0.15
   0   1   9   -0.11    0.11
  -1  -1  -9    1.61    0.18
   1   1  -9    2.17    0.28
  -1   1   9    1.71    0.19
   1  -1   9    1.73    0.16
  -1  -1  -9    1.85    0.17
   1   1  -9    1.92    0.19
   1  -1  -9    1.77    0.19
  -1   1  -9    1.66    0.18
   1  -1  -9    2.07    0.28
  -1  -1   9    1.76    0.18
   1   1   9    1.51    0.15
  -2   1   9    5.50    0.35
  -2  -1  -9    5.90    0.29
   2   1  -9    6.11    0.45
   2   1  -9    5.71    0.46
   2  -1  -9    5.35    0.44
  -2  -1   9    5.90    0.33
  -2   1  -9    5.67    0.30
   2  -1  -9    6.70    0.45
  -3   1   9    0.15    0.20
   3   1  -9    0.69    0.32
   3  -1  -9    0.71    0.32
  -3  -1   9    0.19    0.18
   3  -1  -9    0.18    0.31
  -3   1  -9    0.06    0.14
   4   1  -9    0.61    0.38
  -4   1   9    0.27    0.25
   4  -1  -9    0.50    0.37
   4  -1  -9   -0.11    0.34
  -4  -1   9    0.31    0.21
   0  -2  -9  194.87    4.66
   0  -2   9  186.72    4.64
   0   2  -9  197.22    4.67
   0   2   9  189.46    4.65
   0  -2  -9  195.49    4.93
   1  -2   9    0.14    0.10
   1   2  -9    0.51    0.15
  -1  -2  -9    0.39    0.13
  -1   2   9    0.11    0.15
  -1  -2  -9    0.13    0.13
   1  -2  -9    0.03    0.21
  -1   2  -9    0.16    0.14
   1  -2  -9    0.12    0.13
   1   2   9    0.18    0.09
  -1  -2   9    0.40    0.14
  -2   2   9    3.88    0.32
   2   2  -9    4.79    0.42
  -2  -2  -9    3.78    0.28
   2  -2  -9    4.78    0.38
   2  -2  -9    4.22    0.42
  -2  -2   9    4.17    0.30
  -2   2  -9    3.47    0.29
   3   2  -9    0.45    0.31
  -3   2   9   -0.22    0.21
   3  -2  -9   -0.24    0.31
   3  -2  -9    0.31    0.29
  -3  -2   9    0.16    0.19
  -3   2  -9    0.00    0.15
   4   2  -9   -0.20    0.38
  -4   2   9   -0.15    0.22
  -4  -2   9   -0.06    0.20
   4  -2  -9    0.14    0.36
   4  -2  -9   -0.26    0.35
   0  -3  -9   -0.20    0.17
   0  -3   9   -0.13    0.11
   0   3   9    0.05    0.12
   0  -3  -9   -0.01    0.12
   0   3  -9    0.21    0.15
   1  -3   9   35.77    0.95
   1   3  -9   35.20    1.00
  -1   3   9   36.61    1.02
  -1  -3  -9   36.07    1.00
  -1  -3  -9   37.13    1.01
  -1  -3   9   35.81    1.01
   1   3   9   34.84    0.93
   1  -3  -9   34.92    0.99
   1  -3  -9   35.89    1.14
  -1   3  -9   35.61    0.99
  -2  -3  -9    0.87    0.17
   2   3  -9    1.74    0.31
  -2   3   9    0.70    0.21
  -2   3  -9    1.12    0.19
   2  -3  -9    1.31    0.28
   2  -3  -9    0.98    0.31
  -2  -3   9    1.00    0.20
   3   3  -9    6.32    0.54
  -3  -3  -9    5.39    0.32
  -3   3   9    5.71    0.41
   3  -3  -9    5.96    0.53
  -3  -3   9    5.13    0.38
   3  -3  -9    5.13    0.52
  -3   3  -9    5.48    0.34
   4   3  -9    0.72    0.42
  -4   3   9    0.17    0.25
  -4  -3   9    0.10    0.22
   4  -3  -9    0.16    0.37
   4  -3  -9    0.64    0.41
   0  -4   9   17.69    0.57
   0  -4  -9   18.06    0.64
   0  -4  -9   17.57    0.59
   0   4  -9   18.22    0.59
   0   4   9   17.31    0.57
   1   4  -9    0.43    0.16
  -1   4   9    0.16    0.16
  -1  -4  -9    0.51    0.16
   1  -4   9    0.37    0.12
  -1  -4  -9    0.65    0.16
   1  -4  -9    0.44    0.18
   1   4   9    0.36    0.11
  -1  -4   9    0.34    0.15
   1  -4  -9    0.40    0.22
  -1   4  -9    0.25    0.16
   1  -4  -9    0.08    0.14
  -2  -4  -9   13.47    0.52
   2   4  -9   14.74    0.70
  -2   4   9   13.94    0.56
   2  -4  -9   14.06    0.64
   2  -4  -9   13.11    0.44
  -2   4  -9   14.29    0.52
   2  -4  -9   12.42    0.66
  -2  -4   9   13.78    0.54
   3   4  -9    0.57    0.34
  -3   4   9   -0.04    0.22
  -3  -4  -9    0.00    0.16
  -3  -4   9   -0.14    0.21
   3  -4  -9    0.19    0.29
  -3   4  -9   -0.09    0.18
   3  -4  -9   -0.26    0.30
  -4   4   9    3.66    0.38
   4   4  -9    4.24    0.59
   4  -4  -9    4.51    0.54
   4  -4  -9    4.54    0.56
  -4  -4   9    3.25    0.34
   0  -5  -9   -0.25    0.13
   0   5   9   -0.24    0.13
   0   5  -9   -0.42    0.14
   0  -5   9   -0.22    0.12
   0  -5  -9   -0.03    0.19
  -1  -5  -9    6.12    0.34
  -1  -5  -9    6.08    0.36
   1  -5   9    6.17    0.30
   1   5  -9    5.85    0.35
  -1   5   9    6.08    0.36
   1  -5  -9    6.29    0.35
   1  -5  -9    6.15    0.44
   1   5   9    5.48    0.28
  -1  -5   9    5.55    0.35
  -1   5  -9    5.72    0.36
   1  -5  -9    5.62    0.35
  -2   5   9   -0.23    0.19
   2   5  -9    0.34    0.28
  -2  -5  -9   -0.22    0.16
  -2  -5  -9    0.24    0.14
  -2  -5   9   -0.24    0.18
  -2   5  -9    0.09    0.18
   2  -5  -9   -0.09    0.21
   2  -5  -9   -0.14    0.25
   2  -5  -9   -0.22    0.11
  -3  -5  -9   13.96    0.55
  -3   5   9   13.24    0.61
   3   5  -9   13.37    0.76
   3  -5  -9   13.20    0.72
  -3  -5   9   13.02    0.58
  -3   5  -9   13.31    0.54
   3  -5  -9   11.95    0.72
  -4   5   9    0.10    0.26
   4   5  -9   -0.08    0.39
  -4  -5   9    0.21    0.26
   4  -5  -9    0.05    0.39
   4  -5  -9    0.29    0.37
   0  -6   9   70.73    1.81
   0   6   9   69.36    1.79
   0  -6  -9   68.68    1.81
   0  -6  -9   67.60    1.94
   0   6  -9   67.27    1.81
   1  -6   9    1.30    0.17
  -1  -6  -9    2.00    0.25
  -1  -6  -9    1.22    0.21
   1   6  -9    1.14    0.20
  -1   6   9    1.45    0.22
  -1   6  -9    1.24    0.23
   1  -6  -9    1.34    0.29
   1  -6  -9    1.45    0.21
   1   6   9    1.43    0.17
  -1  -6   9    1.18    0.22
   1  -6  -9    1.50    0.22
  -2   6   9    0.19    0.22
  -2  -6  -9    0.17    0.20
   2   6  -9    0.38    0.29
   2  -6  -9    0.37    0.24
   2  -6  -9    1.15    0.33
  -2  -6   9    0.39    0.22
   2  -6  -9    0.49    0.15
  -2   6  -9    0.37    0.21
   3   6  -9    0.57    0.36
  -3  -6  -9   -0.25    0.20
  -3   6   9    0.07    0.26
  -3  -6   9    0.24    0.25
   3  -6  -9    0.50    0.34
  -3   6  -9    0.42    0.23
   3  -6  -9    0.48    0.31
   4   6  -9    1.42    0.47
  -4   6   9    0.51    0.30
   4  -6  -9    0.49    0.41
  -4  -6   9    0.81    0.29
   4  -6  -9    1.16    0.43
   0  -7   9    0.23    0.17
   0  -7  -9   -0.19    0.21
   0  -7  -9    0.19    0.17
   0   7  -9    0.34    0.19
   0   7   9   -0.08    0.16
  -1   7   9   54.24    1.50
   1  -7   9   54.24    1.44
  -1  -7  -9   55.83    1.50
  -1   7  -9   53.92    1.49
   1   7   9   53.23    1.41
   1  -7  -9   51.28    1.46
   1  -7  -9   53.91    1.66
   1  -7  -9   51.75    1.63
  -2   7   9    3.45    0.35
   2   7  -9    3.89    0.45
  -2  -7  -9    4.00    0.40
  -2  -7   9    3.48    0.35
   2  -7  -9    3.53    0.29
   2  -7  -9    3.70    0.37
  -2   7  -9    4.33    0.39
   2  -7  -9    4.28    0.47
   3   7  -9    0.68    0.38
  -3  -7  -9    0.06    0.21
  -3   7   9    0.03    0.27
   3  -7  -9    0.14    0.31
   3  -7  -9    0.40    0.31
  -3  -7   9    0.32    0.27
  -3   7  -9    0.43    0.25
   4   7  -9   -0.12    0.41
  -4   7   9   -0.31    0.29
   4  -7  -9    0.41    0.36
  -4   7  -9    0.19    0.25
   4  -7  -9   -0.20    0.33
  -4  -7   9   -0.04    0.28
   0  -8   9   54.68    1.54
   0  -8  -9   56.05    1.68
   0  -8  -9   55.24    1.54
   0   8   9   54.50    1.51
   0   8  -9   54.73    1.54
   1  -8   9    7.24    0.38
  -1  -8  -9    6.16    0.45
  -1   8   9    6.67    0.44
   1  -8  -9    7.57    0.54
   1   8   9    6.49    0.37
  -1   8  -9    7.02    0.47
  -1  -8   9    7.38    0.44
   1  -8  -9    6.20    0.41
   1  -8  -9    6.33    0.35
  -2   8   9    0.02    0.25
  -2  -8  -9    0.02    0.23
   2   8  -9    0.19    0.32
   2  -8  -9   -0.18    0.15
  -2   8  -9   -0.03    0.24
   2  -8  -9   -0.03    0.21
  -2  -8   9   -0.08    0.23
   2  -8  -9   -0.07    0.29
   3   8  -9    0.86    0.38
  -3  -8  -9    0.23    0.24
  -3   8   9    0.43    0.29
   3  -8  -9    0.73    0.35
   3  -8  -9    0.58    0.31
  -3  -8   9    0.33    0.28
  -3   8  -9    0.60    0.28
   0  -9  -9    0.00    0.25
   0  -9   9   -0.12    0.18
   0   9  -9   -0.05    0.20
  -1  -9  -9    0.69    0.26
   1   9  -9    0.96    0.24
  -1   9   9    0.44    0.24
   1  -9   9    0.87    0.20
   1  -9  -9    1.36    0.35
  -1   9  -9    0.83    0.27
  -1  -9   9    0.82    0.25
   1  -9  -9    0.67    0.23
   1   9   9    0.43    0.19
   2   9  -9    1.76    0.38
  -2  -9  -9    2.20    0.32
  -2   9   9    1.46    0.32
  -2   9  -9    1.66    0.31
   2  -9  -9    1.74    0.40
  -2  -9   9    1.91    0.32
   3   9  -9    5.22    0.55
  -3  -9  -9    5.71    0.50
  -3   9   9    5.35    0.49
   3  -9  -9    5.69    0.59
  -3   9  -9    5.55    0.49
   0  10   9    1.27    0.26
   0  10  -9    1.07    0.27
   0 -10  -9    1.23    0.27
   0 -10   9    0.98    0.25
   0 -10  -9    1.72    0.34
   1  10  -9    2.20    0.28
  -1  10   9    1.79    0.31
   1 -10   9    2.07    0.25
  -1 -10  -9    1.84    0.31
  -1 -10   9    2.14    0.31
   1 -10  -9    1.90    0.38
  -1  10  -9    1.50    0.31
   1  10   9    1.90    0.23
   1 -10  -9    1.79    0.28
   2  10  -9    2.25    0.40
  -2 -10  -9    1.89    0.35
  -2  10   9    1.99    0.35
   2 -10  -9    1.74    0.41
  -2  10  -9    2.17    0.35
  -2 -10   9    1.95    0.34
   3  10  -9    0.12    0.36
  -3 -10  -9   -0.11    0.28
  -3  10   9   -0.49    0.29
  -3 -10   9   -0.03    0.30
   3 -10  -9   -0.06    0.36
  -3  10  -9    0.18    0.31
   0 -11   9   -0.24    0.21
   0 -11  -9   -0.42    0.26
   0  11   9   -0.22    0.19
   0 -11  -9   -0.07    0.21
   0  11  -9   -0.17    0.23
   1 -11   9    6.83    0.43
  -1  11   9    5.81    0.46
   1  11  -9    4.87    0.49
  -1 -11  -9    5.57    0.48
   1  11  -9    6.32    0.43
   1 -11  -9    5.97    0.56
   1  11   9    6.17    0.38
   1 -11  -9    5.70    0.43
  -1  11  -9    5.98    0.48
  -2  11   9    1.54    0.34
  -2 -11  -9    1.47    0.34
   2  11  -9    1.72    0.39
   2 -11  -9    1.70    0.42
  -2  11  -9    1.24    0.34
  -2 -11   9    1.44    0.34
   0 -12  -9    4.54    0.50
   0  12  -9    4.58    0.44
   0 -12   9    4.78    0.44
   0  12   9    4.42    0.41
   0 -12  -9    4.18    0.43
  -1 -12  -9    0.99    0.32
  -1  12   9    0.94    0.30
   1 -12   9    1.12    0.25
   1  12  -9    1.14    0.27
  -1 -12   9    1.07    0.30
   1 -12  -9    0.75    0.27
   1 -12  -9    0.73    0.38
  -1  12  -9    1.11    0.31
  -2 -12  -9   -0.07    0.32
  -2  12   9    0.03    0.29
  -2 -12   9    0.23    0.31
  -2  12  -9    0.40    0.33
   2 -12  -9    0.60    0.37
   0 -13   9   -0.29    0.24
   0 -13  -9    0.03    0.26
   0  13  -9   -0.46    0.25
   0  13   9   -0.31    0.21
   0 -13  -9   -0.32    0.30
  -1 -13  -9    0.16    0.30
   1 -13   9    0.10    0.22
  -1  13   9    0.33    0.29
   1  13  -9    0.20    0.24
  -1  13  -9    0.31    0.31
  -1 -13   9    0.20    0.28
   1 -13  -9    0.25    0.25
   1 -13  -9    0.37    0.37
   0   0  10   66.50    1.73
   0   0 -10   69.19    1.75
   0   0 -10   67.70    1.85
  -1   0 -10   95.07    2.33
   1   0 -10   93.92    2.55
   1   0 -10   93.07    2.32
   1   0  10   90.83    2.26
  -1   0  10   91.19    2.34
   2   0 -10    9.40    0.53
  -2   0 -10    8.08    0.38
  -2   0  10    8.49    0.43
   2   0 -10    8.43    0.54
  -3   0  10   10.42    0.49
  -3   0 -10    9.83    0.40
   3   0 -10   10.54    0.66
   3   0 -10    9.23    0.65
   4   0 -10    2.49    0.50
  -4   0  10    2.10    0.31
   0   1  10   -0.13    0.13
   0   1 -10   -0.20    0.13
   0  -1 -10   -0.13    0.17
   0  -1 -10   -0.12    0.13
   0  -1  10    0.11    0.12
  -1  -1 -10   35.23    0.97
  -1  -1 -10   36.50    0.99
  -1   1  10   33.02    0.99
   1   1 -10   34.32    1.12
   1  -1  10   35.37    0.93
   1   1 -10   35.48    0.99
  -1   1 -10   35.33    0.97
   1  -1 -10   36.09    0.98
   1  -1 -10   34.85    1.12
   1   1  10   34.40    0.91
  -1  -1  10   34.61    1.00
   2   1 -10   38.29    1.27
  -2   1  10   38.62    1.10
   2   1 -10   37.83    1.34
   2  -1 -10   37.15    1.33
  -2   1 -10   39.50    1.04
   2  -1 -10   35.14    1.25
  -2  -1  10   39.77    1.10
  -3  -1 -10    6.61    0.34
   3   1 -10    7.37    0.57
  -3   1  10    6.70    0.44
  -3  -1  10    6.70    0.42
  -3   1 -10    6.45    0.35
   3  -1 -10    7.51    0.57
   3  -1 -10    5.97    0.55
  -4   1  10    0.08    0.25
   4   1 -10    0.41    0.39
   4  -1 -10   -0.03    0.39
  -4  -1  10    0.34    0.24
   4  -1 -10    0.37    0.41
   0  -2 -10   94.97    2.47
   0   2  10   92.05    2.31
   0  -2  10   90.14    2.31
   0  -2 -10   92.68    2.33
   0   2 -10   92.42    2.33
  -1  -2 -10   18.68    0.61
  -1   2  10   18.57    0.63
   1   2 -10   18.92    0.62
   1  -2  10   19.01    0.56
  -1  -2 -10   19.56    0.59
  -1  -2  10   19.17    0.63
  -1   2 -10   18.52    0.60
   1  -2 -10   18.51    0.60
   1   2  10   19.00    0.54
   1  -2 -10   18.47    0.73
  -2   2  10    0.92    0.21
  -2  -2 -10    1.06    0.19
   2   2 -10    1.35    0.31
   2  -2 -10    1.70    0.30
  -2   2 -10    0.64    0.19
  -2  -2  10    0.63    0.20
   2  -2 -10    1.02    0.33
  -3  -2 -10    0.21    0.16
  -3   2  10    0.29    0.22
   3   2 -10    0.35    0.32
  -3  -2  10    0.03    0.21
   3  -2 -10    0.51    0.32
   3  -2 -10   -0.24    0.31
  -3   2 -10    0.25    0.18
   4   2 -10    0.48    0.42
  -4   2  10    0.86    0.28
   4  -2 -10    0.73    0.42
  -4  -2  10    0.46    0.24
   4  -2 -10    0.68    0.41
   0  -3 -10   -0.19    0.16
   0   3  10    0.06    0.12
   0  -3 -10    0.03    0.13
   0  -3  10    0.00    0.11
  -1   3  10    3.68    0.30
   1  -3  10    3.75    0.23
   1   3 -10    4.11    0.30
  -1  -3 -10    3.61    0.30
  -1  -3 -10    3.51    0.24
   1  -3 -10    3.74    0.29
  -1   3 -10    4.17    0.30
   1  -3 -10    3.68    0.36
  -1  -3  10    3.24    0.28
   1   3  10    3.63    0.21
  -2  -3 -10   12.35    0.48
  -2   3  10   12.18    0.53
   2   3 -10   12.48    0.67
   2  -3 -10   12.15    0.42
  -2  -3  10   12.02    0.51
   2  -3 -10   11.62    0.64
  -2   3 -10   12.39    0.48
   2  -3 -10   13.35    0.63
  -3  -3 -10    5.51    0.36
   3   3 -10    6.26    0.56
  -3   3  10    5.48    0.42
  -3  -3  10    5.58    0.40
   3  -3 -10    5.23    0.53
  -3   3 -10    5.48    0.36
   3  -3 -10    6.39    0.53
   4   3 -10    0.38    0.41
  -4   3  10   -0.13    0.26
   4  -3 -10    0.14    0.37
   4  -3 -10    0.66    0.40
  -4  -3  10    0.20    0.24
   0  -4 -10   54.82    1.46
   0  -4 -10   56.13    1.56
   0   4  10   55.36    1.44
   0   4 -10   51.20    1.44
   0  -4  10   54.14    1.44
  -1   4  10    8.00    0.41
  -1  -4 -10    8.05    0.41
   1   4 -10    8.11    0.41
  -1  -4 -10    8.13    0.37
   1  -4  10    8.22    0.35
   1  -4 -10    8.13    0.48
  -1  -4  10    7.72    0.39
   1  -4 -10    7.82    0.38
  -1   4 -10    8.17    0.40
   1  -4 -10    8.36    0.44
   1   4  10    8.15    0.32
  -2   4  10    0.24    0.20
  -2  -4 -10    0.19    0.17
   2   4 -10    0.20    0.27
   2  -4 -10    0.04    0.29
  -2   4 -10    0.02    0.19
  -2  -4  10   -0.03    0.19
   2  -4 -10    0.08    0.12
   2  -4 -10    0.54    0.25
  -3  -4 -10    1.82    0.25
   3   4 -10    2.75    0.46
  -3   4  10    1.84    0.31
  -3  -4  10    2.17    0.29
   3  -4 -10    3.13    0.44
   3  -4 -10    1.73    0.42
  -3   4 -10    2.33    0.26
  -4   4  10    0.49    0.28
   4   4 -10    1.28    0.50
  -4  -4  10    0.78    0.28
   4  -4 -10    0.82    0.43
   4  -4 -10    0.14    0.37
   0   5 -10    0.13    0.16
   0   5  10   -0.14    0.14
   0  -5 -10   -0.07    0.15
   0  -5  10   -0.10    0.13
   0  -5 -10   -0.06    0.19
  -1  -5 -10    9.13    0.43
  -1   5  10    8.83    0.43
   1  -5  10    8.50    0.37
  -1  -5 -10    9.11    0.41
   1   5 -10    8.35    0.44
   1  -5 -10    7.56    0.51
  -1   5 -10    8.54    0.43
   1  -5 -10    8.87    0.44
   1   5  10    8.66    0.35
   1  -5 -10    8.89    0.41
  -1  -5  10    8.99    0.44
   2   5 -10    2.26    0.37
  -2   5  10    1.50    0.27
  -2  -5 -10    1.23    0.23
   2   5 -10    1.56    0.16
  -2  -5  10    1.50    0.25
   2  -5 -10    2.45    0.32
   2  -5 -10    1.26    0.18
  -2   5 -10    1.64    0.25
   2  -5 -10    1.86    0.36
  -3  -5 -10    0.55    0.22
   3   5 -10    1.54    0.42
  -3   5  10    1.01    0.29
   3  -5 -10    0.26    0.34
  -3  -5  10    0.72    0.26
   3  -5 -10    1.25    0.35
  -3   5 -10    0.77    0.23
  -4   5  10   -0.01    0.28
   4   5 -10    0.52    0.45
  -4  -5  10   -0.01    0.26
   4  -5 -10   -0.10    0.37
   4  -5 -10    0.14    0.38
   0  -6 -10    1.54    0.27
   0  -6  10    1.28    0.20
   0   6 -10    1.43    0.22
   0   6  10    1.12    0.20
   0  -6 -10    1.00    0.21
   1   6 -10    0.53    0.20
  -1  -6 -10    0.84    0.22
  -1   6  10    0.60    0.21
   1  -6  10    0.74    0.16
  -1  -6 -10    0.61    0.20
   1  -6 -10    0.70    0.27
  -1  -6  10    0.65    0.20
   1  -6 -10    0.87    0.20
   1  -6 -10    0.69    0.19
   1   6  10    0.51    0.15
  -1   6 -10    0.66    0.22
  -2  -6 -10   -0.02    0.19
  -2   6  10    0.06    0.22
  -2  -6 -10    0.23    0.18
   2   6 -10    0.18    0.30
   2  -6 -10    0.13    0.14
  -2  -6  10   -0.03    0.21
   2  -6 -10    0.24    0.23
  -2   6 -10    0.04    0.22
   2  -6 -10    0.07    0.28
   3   6 -10    0.41    0.36
  -3   6  10    0.03    0.26
  -3  -6 -10    0.26    0.21
  -3  -6  10    0.09    0.24
   3  -6 -10    0.01    0.34
   3  -6 -10    0.22    0.30
  -3   6 -10    0.03    0.22
   4   6 -10   -0.20    0.40
  -4   6  10   -0.09    0.28
   4  -6 -10   -0.28    0.36
  -4  -6  10   -0.15    0.26
   4  -6 -10   -0.37    0.35
   0   7 -10    0.06    0.19
   0   7  10   -0.32    0.16
   0  -7 -10   -0.26    0.17
   0  -7  10    0.14    0.16
   0  -7 -10   -0.07    0.22
  -1  -7 -10    0.54    0.24
   1  -7  10    0.80    0.18
   1   7 -10    0.60    0.21
  -1  -7 -10    0.44    0.22
  -1   7  10    0.43    0.23
   1   7  10    0.26    0.16
  -1  -7  10   -0.01    0.19
   1  -7 -10    0.63    0.20
   1  -7 -10    0.34    0.19
  -1   7 -10    0.41    0.23
   1  -7 -10    0.71    0.29
  -2   7  10    1.76    0.31
   2   7 -10    2.34    0.41
  -2  -7 -10    1.89    0.28
  -2  -7 -10    2.20    0.28
   2  -7 -10    2.34    0.40
  -2   7 -10    1.94    0.30
  -2  -7  10    2.14    0.31
   2  -7 -10    2.03    0.22
   2  -7 -10    2.59    0.33
  -3  -7 -10    0.09    0.22
   3   7 -10    0.00    0.36
  -3   7  10    0.01    0.27
   3  -7 -10    0.11    0.29
  -3   7 -10    0.15    0.25
  -3  -7  10    0.12    0.27
   3  -7 -10    0.20    0.33
   0   8  10    6.64    0.41
   0  -8 -10    6.55    0.47
   0   8 -10    6.62    0.45
   0  -8  10    7.03    0.42
   0  -8 -10    6.46    0.45
  -1  -8 -10    0.15    0.22
   1  -8  10    0.50    0.18
  -1   8  10    0.24    0.24
  -1  -8 -10    0.36    0.26
  -1  -8  10    0.58    0.23
   1   8  10   -0.15    0.16
   1  -8 -10    0.17    0.20
   1  -8 -10    0.48    0.29
   1  -8 -10    0.35    0.17
  -1   8 -10    0.60    0.24
  -2  -8 -10    1.45    0.29
   2   8 -10    1.74    0.38
  -2   8  10    1.23    0.29
  -2   8 -10    1.54    0.31
  -2  -8  10    1.69    0.30
   2  -8 -10    1.33    0.21
   2  -8 -10    1.69    0.30
   2  -8 -10    1.73    0.39
   3   8 -10    0.38    0.37
  -3   8  10    0.05    0.29
  -3  -8 -10   -0.09    0.23
   3  -8 -10    0.27    0.29
  -3  -8  10   -0.07    0.27
  -3   8 -10    0.00    0.26
   3  -8 -10    0.05    0.33
   0   9  10   -0.48    0.18
   0  -9  10   -0.21    0.18
   0  -9 -10   -0.25    0.23
   0   9 -10   -0.65    0.19
   0  -9 -10   -0.50    0.18
  -1   9  10   -0.22    0.21
  -1  -9 -10   -0.09    0.22
   1  -9  10   -0.05    0.16
  -1  -9  10    0.25    0.22
   1   9  10   -0.28    0.16
   1  -9 -10   -0.02    0.20
  -1   9 -10   -0.39    0.21
   1  -9 -10   -0.15    0.27
  -2   9  10    0.37    0.28
   2   9 -10    0.37    0.34
  -2  -9 -10    0.52    0.26
   2  -9 -10    0.58    0.34
  -2  -9  10    0.51    0.27
  -2   9 -10    0.36    0.27
  -3   9  10    0.11    0.31
   3   9 -10    0.40    0.40
  -3  -9 -10    0.21    0.28
   3  -9 -10    0.39    0.34
  -3   9 -10    0.21    0.30
  -3  -9  10    0.22    0.30
   0 -10  10    1.10    0.26
   0  10 -10    0.96    0.27
   0  10  10    0.98    0.23
   0 -10 -10    1.01    0.26
   0 -10 -10    0.96    0.32
  -1 -10 -10    0.81    0.28
  -1  10  10    1.12    0.28
   1 -10  10    1.29    0.23
   1  10 -10    1.08    0.25
   1  10  10    1.12    0.21
   1 -10 -10    1.13    0.36
   1 -10 -10    0.66    0.24
  -1  10 -10    1.40    0.30
  -1 -10  10    0.76    0.27
  -2  10  10    2.54    0.38
  -2 -10 -10    2.93    0.39
   2  10 -10    2.73    0.44
   2 -10 -10    2.48    0.45
  -2  10 -10    3.12    0.40
  -2 -10  10    2.68    0.37
  -3 -10 -10    0.13    0.30
  -3  10  10   -0.09    0.32
   3  10 -10    0.22    0.38
  -3 -10  10    0.30    0.32
   3 -10 -10   -0.37    0.34
  -3  10 -10    0.30    0.33
   0 -11 -10    0.06    0.29
   0 -11  10   -0.12    0.22
   0  11  10   -0.25    0.20
   0  11 -10   -0.43    0.22
   0 -11 -10   -0.35    0.20
  -1 -11 -10    0.55    0.28
  -1  11  10    0.48    0.26
   1  11 -10    0.67    0.25
   1  11 -10    0.16    0.33
   1 -11  10    0.57    0.21
  -1  11 -10    0.97    0.30
  -1 -11  10    0.50    0.27
   1 -11 -10    0.62    0.36
   1 -11 -10    0.39    0.25
   2  11 -10    0.14    0.33
  -2  11  10    0.07    0.28
  -2 -11 -10    0.35    0.32
  -2  11 -10    0.59    0.32
  -2 -11  10    0.48    0.30
   2 -11 -10    0.44    0.37
   0 -12 -10    6.88    0.57
   0  12 -10    5.91    0.48
   0  12  10    6.14    0.45
   0 -12 -10    6.06    0.48
  -1 -12 -10   -0.41    0.26
   1 -12  10    0.02    0.20
   1  12 -10   -0.05    0.23
  -1  12  10    0.08    0.26
  -1  12 -10   -0.10    0.27
   1 -12 -10   -0.13    0.22
  -1 -12  10   -0.04    0.24
   1 -12 -10   -0.32    0.32
  -2 -12 -10   -0.06    0.32
  -2  12  10   -0.22    0.28
   2 -12 -10   -0.11    0.36
  -2  12 -10   -0.09    0.32
  -2 -12  10   -0.11    0.29
   0 -13 -10   -0.61    0.30
   0 -13  10   -0.21    0.27
   0  13  10   -0.01    0.23
   0  13 -10   -0.23    0.27
   0 -13 -10   -0.37    0.24
   1 -13  10    0.56    0.24
  -1 -13 -10    0.77    0.34
   1  13 -10    1.07    0.28
  -1  13  10    0.67    0.31
   1 -13 -10    0.48    0.27
  -1  13 -10    0.30    0.32
  -1 -13  10    0.12    0.30
   1 -13 -10    1.27    0.43
   0   0 -11   -0.03    0.13
   0   0  11    0.08    0.13
   0   0 -11   -0.09    0.16
  -1   0  11    0.03    0.15
   1   0 -11   -0.02    0.22
  -1   0 -11    0.11    0.15
   1   0  11    0.10    0.10
   1   0 -11    0.07    0.14
   2   0 -11   -0.30    0.10
   2   0 -11    0.42    0.25
   2   0 -11   -0.46    0.28
  -2   0  11   -0.05    0.19
  -2   0 -11   -0.05    0.17
  -3   0  11   -0.15    0.22
   3   0 -11    0.05    0.33
  -3   0 -11   -0.35    0.17
   3   0 -11    0.50    0.34
  -4   0  11   -0.04    0.26
   4   0 -11    0.31    0.40
   0  -1 -11    0.18    0.17
   0   1  11    0.09    0.12
   0   1 -11    0.17    0.14
   0  -1 -11    0.17    0.14
   0  -1  11    0.04    0.12
  -1   1  11    5.74    0.34
   1   1 -11    5.92    0.34
   1  -1  11    5.93    0.27
  -1  -1 -11    5.96    0.36
   1   1 -11    5.31    0.42
   1  -1 -11    5.00    0.41
   1  -1 -11    5.65    0.33
  -1  -1  11    5.37    0.35
   1   1  11    5.84    0.26
   2   1 -11   10.66    0.62
   2   1 -11   10.83    0.62
  -2   1  11   10.48    0.50
  -2  -1 -11   10.84    0.45
  -2  -1  11   10.40    0.48
   2  -1 -11   10.28    0.59
   2  -1 -11   10.28    0.37
  -2   1 -11   10.59    0.45
   2  -1 -11   10.40    0.61
   3   1 -11    1.04    0.37
  -3   1  11    0.85    0.26
   3  -1 -11    0.99    0.39
  -3  -1  11    0.92    0.25
   3  -1 -11    1.16    0.36
  -3   1 -11    1.10    0.20
   4   1 -11    0.14    0.39
  -4   1  11   -0.10    0.26
   4  -1 -11   -0.29    0.37
  -4  -1  11   -0.24    0.24
   4  -1 -11   -0.12    0.38
   0   2 -11    2.06    0.22
   0  -2 -11    2.51    0.27
   0  -2 -11    2.78    0.28
   0  -2  11    2.35    0.21
   0   2  11    2.40    0.24
   1  -2  11   19.91    0.60
  -1   2  11   20.33    0.67
   1   2 -11   19.67    0.66
  -1  -2 -11   19.73    0.63
  -1  -2 -11   18.83    0.65
   1   2  11   20.09    0.58
   1  -2 -11   19.85    0.78
   1  -2 -11   20.86    0.65
  -1  -2  11   20.54    0.67
  -1   2 -11   20.31    0.65
  -2  -2 -11   -0.19    0.16
   2   2 -11    0.12    0.25
  -2   2  11   -0.10    0.19
  -2  -2  11   -0.11    0.18
   2  -2 -11   -0.17    0.12
  -2   2 -11   -0.07    0.18
   2  -2 -11    0.03    0.24
   2  -2 -11   -0.59    0.27
   3   2 -11    1.56    0.40
  -3  -2 -11    1.28    0.21
  -3   2  11    0.84    0.27
  -3  -2  11    1.04    0.25
  -3   2 -11    0.57    0.22
   3  -2 -11    0.87    0.39
   3  -2 -11    1.78    0.38
   4   2 -11    0.74    0.43
  -4   2  11   -0.06    0.25
  -4  -2  11    0.30    0.26
   4  -2 -11   -0.22    0.39
   4  -2 -11    0.34    0.40
   0  -3 -11   -0.01    0.14
   0   3 -11   -0.10    0.15
   0  -3  11   -0.02    0.13
   0   3  11   -0.27    0.13
   0  -3 -11   -0.21    0.18
  -1   3  11    5.42    0.35
  -1  -3 -11    5.66    0.36
   1   3 -11    5.64    0.36
   1  -3  11    5.37    0.29
  -1  -3 -11    5.78    0.30
   1  -3 -11    4.85    0.40
   1  -3 -11    5.21    0.33
  -1  -3  11    5.67    0.35
   1   3  11    5.69    0.26
  -1   3 -11    5.79    0.35
   2   3 -11   18.53    0.87
   2   3 -11   18.88    0.57
  -2   3  11   19.82    0.70
  -2  -3 -11   19.32    0.65
   2  -3 -11   19.83    0.85
  -2   3 -11   20.11    0.66
  -2  -3  11   18.75    0.68
   2  -3 -11   18.95    0.58
   2  -3 -11   18.62    0.81
   3   3 -11    1.05    0.38
  -3   3  11    0.51    0.26
  -3  -3 -11    0.13    0.19
   3  -3 -11    0.77    0.34
  -3  -3  11    0.06    0.22
   3  -3 -11   -0.05    0.33
  -3   3 -11    0.33    0.21
  -4   3  11    0.31    0.29
   4   3 -11    1.16    0.47
   4  -3 -11    0.56    0.43
  -4  -3  11    0.66    0.28
   4  -3 -11   -0.05    0.37
   0  -4 -11    2.00    0.23
   0  -4 -11    2.19    0.28
   0   4  11    1.83    0.21
   0  -4  11    2.25    0.22
   0   4 -11    2.02    0.24
  -1   4  11   35.20    1.04
   1   4 -11   34.92    1.02
   1  -4  11   35.02    0.96
  -1  -4 -11   34.29    1.02
  -1  -4 -11   34.51    1.03
   1  -4 -11   34.35    1.16
   1  -4 -11   34.97    1.01
  -1  -4  11   35.00    1.03
  -1   4 -11   35.58    1.02
   1   4  11   34.97    0.94
   2   4 -11    0.31    0.28
  -2   4  11   -0.21    0.20
  -2  -4 -11   -0.01    0.18
  -2  -4  11   -0.15    0.19
   2  -4 -11    0.32    0.25
  -2   4 -11    0.04    0.20
   2  -4 -11   -0.12    0.27
   3   4 -11    1.55    0.42
  -3   4  11    0.90    0.29
  -3  -4 -11    0.89    0.22
  -3   4 -11    1.02    0.25
   3  -4 -11    0.84    0.34
  -3  -4  11    0.80    0.26
   3  -4 -11    0.99    0.40
   4   4 -11   -0.04    0.42
  -4   4  11   -0.03    0.27
   4  -4 -11    0.02    0.38
   4  -4 -11    0.45    0.40
  -4  -4  11    0.22    0.27
   0  -5 -11   -0.22    0.19
   0  -5  11   -0.07    0.14
   0  -5 -11   -0.13    0.15
   0   5 -11   -0.10    0.16
   0   5  11   -0.23    0.14
  -1  -5 -11    3.59    0.34
   1   5 -11    3.19    0.33
  -1   5  11    3.40    0.31
  -1  -5 -11    3.40    0.29
   1  -5  11    3.65    0.26
  -1   5 -11    3.33    0.33
   1  -5 -11    3.14    0.30
   1  -5 -11    4.16    0.38
   1   5  11    3.38    0.24
  -1  -5  11    3.37    0.31
   1  -5 -11    3.96    0.34
   2   5 -11   25.31    1.07
  -2   5  11   25.52    0.87
  -2  -5 -11   27.26    0.85
   2   5 -11   25.97    0.75
  -2   5 -11   25.64    0.83
   2  -5 -11   25.80    0.99
   2  -5 -11   24.72    1.02
   2  -5 -11   24.59    0.76
  -2  -5  11   25.80    0.86
  -3   5  11    0.49    0.27
   3   5 -11    0.43    0.39
  -3  -5 -11    0.54    0.23
  -3   5 -11    0.60    0.25
  -3  -5  11    0.41    0.26
   3  -5 -11    0.67    0.36
   3  -5 -11    0.74    0.35
  -4   5  11    0.06    0.29
   4   5 -11    0.01    0.42
  -4  -5  11    0.23    0.28
   4  -5 -11    0.36    0.40
   4  -5 -11   -0.12    0.36
   0   6  11   -0.16    0.16
   0  -6 -11    0.04    0.21
   0  -6 -11   -0.19    0.16
   0  -6  11   -0.08    0.15
   0   6 -11   -0.02    0.18
  -1  -6 -11   25.16    0.84
   1  -6  11   25.63    0.78
  -1   6  11   25.07    0.84
   1   6 -11   26.76    0.84
  -1  -6 -11   24.77    0.84
   1  -6 -11   24.96    0.96
   1  -6 -11   25.03    0.90
  -1  -6  11   25.02    0.84
  -1   6 -11   24.93    0.84
   1   6  11   24.52    0.74
   1  -6 -11   24.47    0.81
   2   6 -11   -0.14    0.30
  -2   6  11   -0.13    0.22
  -2  -6 -11   -0.02    0.15
  -2  -6 -11   -0.56    0.18
  -2  -6  11   -0.08    0.21
   2  -6 -11   -0.21    0.14
   2  -6 -11   -0.08    0.27
   2  -6 -11    0.12    0.23
  -2   6 -11   -0.13    0.22
  -3   6  11    1.56    0.33
   3   6 -11    2.02    0.46
  -3  -6 -11    1.52    0.27
   3  -6 -11    1.85    0.40
   3  -6 -11    1.10    0.40
  -3  -6  11    1.02    0.30
  -3   6 -11    1.45    0.29
  -4   6  11    0.06    0.32
   4   6 -11    0.25    0.44
   4  -6 -11   -0.32    0.36
   4  -6 -11    0.37    0.40
  -4  -6  11   -0.37    0.27
   0  -7 -11   -0.34    0.18
   0  -7  11   -0.31    0.16
   0  -7 -11   -0.15    0.23
   0   7 -11   -0.35    0.20
  -1  -7 -11    2.67    0.32
   1   7 -11    2.17    0.27
   1  -7  11    2.17    0.22
  -1   7  11    1.75    0.28
  -1  -7 -11    1.91    0.28
   1  -7 -11    2.03    0.36
   1  -7 -11    2.77    0.28
   1   7  11    2.15    0.22
   1  -7 -11    2.04    0.26
  -1  -7  11    2.12    0.27
  -1   7 -11    2.10    0.29
  -2  -7 -11    9.93    0.47
   2   7 -11    9.99    0.67
  -2   7  11   10.45    0.56
  -2  -7 -11   10.74    0.55
  -2  -7  11   10.86    0.55
   2  -7 -11   11.06    0.58
  -2   7 -11   10.85    0.56
   2  -7 -11   10.64    0.46
   2  -7 -11   12.35    0.72
   3   7 -11   -0.52    0.35
  -3   7  11   -0.14    0.27
  -3  -7 -11   -0.08    0.22
   3  -7 -11   -0.42    0.31
  -3  -7  11   -0.09    0.26
  -3   7 -11    0.00    0.26
   3  -7 -11   -0.09    0.28
   0   8 -11    1.79    0.28
   0   8  11    1.75    0.26
   0  -8  11    1.85    0.26
   0  -8 -11    1.50    0.27
   0  -8 -11    1.97    0.35
  -1  -8 -11    8.36    0.50
   1   8 -11    8.23    0.46
  -1  -8 -11    8.40    0.48
   1  -8  11    8.53    0.42
  -1   8  11    8.06    0.49
   1  -8 -11    7.55    0.55
   1  -8 -11    7.65    0.46
   1   8  11    7.94    0.40
  -1  -8  11    7.90    0.47
  -1   8 -11    7.90    0.49
  -2   8  11    1.11    0.29
   2   8 -11    1.07    0.38
  -2  -8 -11    1.32    0.26
  -2  -8 -11    0.81    0.27
   2  -8 -11    0.68    0.25
   2  -8 -11    0.89    0.20
   2  -8 -11    1.46    0.38
  -2   8 -11    0.93    0.30
  -2  -8  11    1.00    0.28
  -3   8  11    0.38    0.31
   3   8 -11    0.68    0.43
  -3  -8 -11    0.22    0.26
   3  -8 -11    0.47    0.36
  -3   8 -11    0.44    0.29
   3  -8 -11    0.48    0.32
  -3  -8  11    0.36    0.30
   0  -9 -11   -0.27    0.19
   0   9 -11   -0.41    0.20
   0  -9  11    0.01    0.19
   0  -9 -11   -0.14    0.24
   0   9  11   -0.24    0.18
   1  -9  11    0.90    0.20
  -1  -9 -11    1.01    0.29
  -1  -9 -11    0.88    0.26
  -1   9  11    0.57    0.25
  -1  -9  11    0.88    0.26
  -1   9 -11    0.69    0.26
   1   9  11    1.15    0.21
   1  -9 -11    0.95    0.33
   1  -9 -11    0.92    0.25
  -2   9  11    3.74    0.41
  -2  -9 -11    4.81    0.47
   2   9 -11    4.65    0.50
  -2   9 -11    4.88    0.47
   2  -9 -11    4.40    0.53
  -2  -9  11    4.35    0.44
   3   9 -11    0.01    0.38
  -3   9  11    0.14    0.31
  -3  -9 -11   -0.04    0.28
  -3   9 -11    0.53    0.33
  -3  -9  11   -0.05    0.30
   3  -9 -11    0.29    0.35
   0 -10 -11    1.91    0.37
   0 -10 -11    1.80    0.30
   0 -10  11    1.94    0.30
   0  10 -11    1.68    0.31
   0  10  11    2.18    0.28
   1 -10  11    1.37    0.24
  -1 -10 -11    1.55    0.32
  -1  10  11    0.95    0.27
  -1 -10 -11    1.75    0.35
   1 -10 -11    1.25    0.27
  -1 -10  11    1.23    0.29
  -1  10 -11    1.25    0.30
   1  10  11    1.74    0.24
   1 -10 -11    1.85    0.40
  -2  10  11   -0.29    0.27
  -2 -10 -11   -0.08    0.28
   2  10 -11   -0.13    0.34
  -2  10 -11    0.12    0.31
   2 -10 -11    0.39    0.38
  -2 -10  11    0.25    0.28
   0 -11 -11   -0.19    0.23
   0  11 -11   -0.43    0.22
   0  11  11    0.04    0.21
   0 -11  11   -0.09    0.21
   0 -11 -11    0.03    0.29
  -1 -11 -11    1.07    0.34
  -1  11  11    0.90    0.28
  -1 -11 -11    1.20    0.32
   1 -11  11    0.68    0.23
   1 -11 -11    0.62    0.36
   1 -11 -11    1.35    0.28
  -1  11 -11    1.28    0.32
  -1 -11  11    1.28    0.31
  -2 -11 -11   -0.34    0.28
  -2  11  11    0.28    0.29
   2  11 -11   -0.36    0.31
   2 -11 -11    0.01    0.36
  -2  11 -11    0.17    0.31
  -2 -11  11   -0.18    0.27
   0 -12  11    0.68    0.27
   0  12 -11    0.12    0.28
   0 -12 -11    0.07    0.27
   0 -12 -11    0.41    0.34
   0  12  11    0.42    0.24
  -1 -12 -11    0.36    0.33
  -1 -12 -11    0.38    0.30
  -1  12  11    0.43    0.27
   1 -12  11   -0.22    0.20
  -1  12 -11   -0.17    0.27
   1 -12 -11    0.60    0.38
   1 -12 -11    0.04    0.24
  -1 -12  11   -0.23    0.24
   0  13 -11   -0.57    0.26
   0 -13 -11   -0.31    0.26
   0  13  11   -0.35    0.22
   0 -13  11   -0.50    0.23
   0 -13 -11   -0.35    0.32
   0   0 -12  150.68    4.11
   0   0  12  163.76    3.88
   0   0 -12  159.88    3.90
   1   0 -12   18.29    0.63
  -1   0 -12   18.84    0.66
  -1   0  12   19.74    0.66
   1   0  12   19.69    0.57
   1   0 -12   18.03    0.75
  -2   0  12   -0.21    0.19
   2   0 -12   -0.38    0.12
   2   0 -12   -0.04    0.30
   2   0 -12   -0.12    0.24
   3   0 -12    0.87    0.40
  -3   0 -12    0.75    0.24
  -3   0  12    0.70    0.28
   3   0 -12    1.49    0.40
   4   0 -12    1.24    0.45
  -4   0  12    1.14    0.32
   0  -1 -12   -0.66    0.20
   0   1  12   -0.13    0.14
   0   1 -12   -0.48    0.16
   0  -1 -12   -0.08    0.15
  -1   1  12   30.29    0.93
   1  -1  12   31.73    0.87
  -1  -1 -12   31.80    0.94
   1   1 -12   31.33    0.94
   1  -1 -12   32.34    0.93
  -1   1 -12   32.32    0.95
   1   1  12   31.89    0.86
   1  -1 -12   30.69    1.07
  -1  -1  12   31.45    0.95
   2   1 -12    9.51    0.37
  -2   1  12    9.96    0.49
   2   1 -12    9.23    0.61
  -2  -1 -12    9.89    0.47
   2   1 -12    9.78    0.62
  -2  -1  12   10.61    0.49
   2  -1 -12   10.21    0.61
  -2   1 -12    9.99    0.45
   2  -1 -12    9.39    0.59
   2  -1 -12    9.46    0.37
   3   1 -12    9.69    0.67
  -3   1  12    9.19    0.53
  -3   1 -12    9.38    0.46
  -3  -1  12    9.40    0.53
   3  -1 -12    9.98    0.68
   3  -1 -12   10.10    0.67
  -4   1  12    0.12    0.28
   4   1 -12    0.30    0.40
  -4  -1  12    0.04    0.28
   4  -1 -12   -0.37    0.38
   4  -1 -12   -0.08    0.37
   0   2 -12   67.31    1.84
   0  -2  12   72.66    1.83
   0  -2 -12   71.76    1.96
   0  -2 -12   70.98    1.84
   0   2  12   68.24    1.81
  -1  -2 -12   10.14    0.41
  -1   2  12   10.65    0.47
   1   2 -12   10.40    0.47
  -1  -2 -12   10.91    0.48
   1  -2  12   10.70    0.40
  -1  -2  12   10.83    0.47
   1  -2 -12   10.87    0.46
  -1   2 -12   10.45    0.46
   1  -2 -12    9.73    0.54
   1   2  12   10.48    0.38
  -2  -2 -12    1.50    0.23
   2   2 -12    1.87    0.37
   2   2 -12    1.26    0.16
  -2   2  12    1.61    0.26
  -2  -2  12    1.63    0.25
   2  -2 -12    1.43    0.18
   2  -2 -12    2.29    0.34
  -2   2 -12    1.88    0.25
   2  -2 -12    1.24    0.35
  -3  -2 -12    0.06    0.20
  -3   2  12   -0.03    0.25
   3   2 -12    0.36    0.34
   3  -2 -12   -0.05    0.34
  -3   2 -12   -0.38    0.20
  -3  -2  12   -0.35    0.23
   3  -2 -12    0.05    0.31
  -4   2  12    2.70    0.36
   4   2 -12    3.23    0.58
   4  -2 -12    2.95    0.54
  -4  -2  12    2.60    0.36
   4  -2 -12    3.14    0.54
   0  -3 -12   -0.18    0.19
   0   3  12   -0.13    0.14
   0  -3  12   -0.11    0.14
   0   3 -12   -0.26    0.16
   0  -3 -12    0.00    0.16
  -1  -3 -12   14.67    0.53
  -1  -3 -12   15.20    0.59
  -1   3  12   14.76    0.58
   1   3 -12   14.93    0.57
   1  -3  12   15.90    0.51
   1   3  12   15.32    0.49
  -1   3 -12   14.78    0.56
   1  -3 -12   15.16    0.67
   1  -3 -12   13.66    0.55
  -1  -3  12   14.53    0.57
   2   3 -12    2.35    0.40
  -2  -3 -12    2.39    0.26
   2   3 -12    2.33    0.24
  -2   3  12    2.03    0.29
   2  -3 -12    2.64    0.41
  -2   3 -12    2.20    0.27
   2  -3 -12    2.07    0.20
  -2  -3  12    2.62    0.28
   2  -3 -12    2.96    0.38
  -3   3  12    4.57    0.44
   3   3 -12    4.46    0.56
  -3  -3 -12    4.36    0.38
   3  -3 -12    4.13    0.52
   3  -3 -12    5.02    0.54
  -3  -3  12    4.70    0.42
  -3   3 -12    4.42    0.38
  -4   3  12    0.72    0.31
   4   3 -12    0.25    0.45
  -4  -3  12    0.24    0.29
   4  -3 -12    0.99    0.44
   4  -3 -12    0.15    0.39
   0   4  12    6.34    0.36
   0  -4  12    6.50    0.35
   0  -4 -12    5.54    0.39
   0  -4 -12    6.16    0.38
   1   4 -12    0.99    0.22
   1  -4  12    0.68    0.15
  -1  -4 -12    0.77    0.20
  -1  -4 -12    0.84    0.20
  -1   4  12    0.57    0.20
  -1   4 -12    0.60    0.20
  -1  -4  12    0.69    0.20
   1  -4 -12    0.80    0.28
   1   4  12    0.76    0.14
   1  -4 -12    0.88    0.19
  -2  -4 -12    0.13    0.21
   2   4 -12    0.21    0.15
  -2   4  12    0.06    0.23
   2   4 -12    0.50    0.31
   2  -4 -12    0.26    0.30
  -2   4 -12    0.47    0.23
  -2  -4  12    0.22    0.21
   2  -4 -12    0.30    0.16
   2  -4 -12    0.49    0.26
  -3  -4 -12   -0.17    0.19
   3   4 -12   -0.10    0.37
  -3   4  12    0.07    0.25
  -3   4 -12   -0.16    0.22
   3  -4 -12    0.06    0.30
  -3  -4  12   -0.15    0.24
   3  -4 -12    0.28    0.37
  -4   4  12    0.17    0.30
   4   4 -12    0.84    0.48
  -4  -4  12    0.29    0.29
   4  -4 -12    0.12    0.40
   4  -4 -12   -0.02    0.37
   0   5 -12   -0.19    0.18
   0  -5 -12   -0.51    0.21
   0  -5 -12   -0.15    0.16
   0  -5  12   -0.33    0.13
   0   5  12   -0.13    0.15
  -1  -5 -12    2.57    0.28
  -1  -5 -12    3.09    0.32
  -1   5  12    2.87    0.29
   1  -5  12    3.15    0.26
   1   5 -12    2.80    0.28
   1   5  12    2.49    0.25
  -1   5 -12    3.05    0.30
  -1  -5  12    3.14    0.33
   1  -5 -12    2.98    0.34
   1  -5 -12    3.28    0.38
   1  -5 -12    3.15    0.33
   2   5 -12    0.09    0.15
  -2  -5 -12    0.02    0.20
   2   5 -12    0.17    0.32
  -2   5  12    0.37    0.23
  -2  -5  12    0.33    0.22
   2  -5 -12   -0.04    0.30
   2  -5 -12   -0.14    0.24
   2  -5 -12    0.06    0.15
  -2   5 -12    0.02    0.22
  -3  -5 -12   -0.16    0.21
  -3   5  12   -0.37    0.25
   3   5 -12   -0.07    0.37
   3  -5 -12   -0.42    0.32
   3  -5 -12    0.03    0.30
  -3  -5  12   -0.11    0.25
  -3   5 -12   -0.26    0.24
  -4   5  12    0.18    0.31
   4   5 -12    0.27    0.45
   4  -5 -12    0.38    0.38
  -4  -5  12   -0.09    0.29
   4  -5 -12    0.34    0.40
   0  -6 -12    4.40    0.40
   0   6 -12    3.81    0.39
   0  -6  12    5.58    0.36
   0   6  12    4.27    0.35
   0  -6 -12    4.80    0.39
   1   6 -12   -0.30    0.19
   1  -6  12   -0.28    0.14
  -1  -6 -12   -0.15    0.19
  -1   6  12   -0.07    0.20
  -1  -6 -12    0.00    0.20
  -1  -6  12    0.02    0.19
  -1   6 -12   -0.32    0.20
   1  -6 -12   -0.10    0.18
   1  -6 -12    0.07    0.27
   1  -6 -12   -0.08    0.19
   1   6  12   -0.13    0.13
   2   6 -12    0.85    0.38
  -2  -6 -12    0.33    0.23
  -2   6  12    0.06    0.24
   2  -6 -12    0.63    0.27
   2  -6 -12    0.41    0.18
  -2  -6  12    0.62    0.25
   2  -6 -12    1.21    0.37
  -2   6 -12    0.35    0.25
  -3   6  12   -0.18    0.27
  -3  -6 -12   -0.26    0.21
   3   6 -12   -0.54    0.35
   3  -6 -12    0.16    0.34
  -3  -6  12   -0.26    0.25
  -3   6 -12    0.35    0.27
   3  -6 -12   -0.18    0.28
   0  -7 -12   -0.38    0.23
   0  -7 -12   -0.19    0.19
   0   7  12   -0.48    0.17
   0   7 -12   -0.47    0.20
   0  -7  12   -0.27    0.16
  -1  -7 -12    0.70    0.24
  -1  -7 -12   -0.16    0.20
  -1   7  12    0.02    0.22
   1  -7  12    0.49    0.17
   1   7 -12    0.42    0.22
   1  -7 -12    0.40    0.21
   1  -7 -12    0.54    0.30
   1  -7 -12    0.57    0.21
   1   7  12    0.14    0.17
  -1   7 -12    0.53    0.24
  -1  -7  12    0.16    0.21
  -2   7  12    0.18    0.25
   2   7 -12    0.45    0.36
  -2  -7 -12    0.35    0.24
   2  -7 -12    0.37    0.25
  -2   7 -12    0.38    0.26
   2  -7 -12    0.52    0.32
  -2  -7  12    0.28    0.24
   2  -7 -12   -0.12    0.16
   3   7 -12    0.01    0.39
  -3  -7 -12   -0.13    0.23
  -3   7  12   -0.10    0.28
  -3   7 -12   -0.30    0.27
   3  -7 -12    0.01    0.26
   3  -7 -12   -0.26    0.32
  -3  -7  12    0.13    0.28
   0   8  12    4.09    0.35
   0  -8 -12    4.04    0.39
   0  -8 -12    4.27    0.40
   0  -8  12    4.51    0.36
   0   8 -12    3.74    0.39
   1  -8  12    0.69    0.19
  -1  -8 -12    0.68    0.25
   1   8 -12    0.32    0.22
  -1   8  12    0.58    0.25
  -1  -8 -12    0.92    0.27
  -1   8 -12    0.73    0.26
   1  -8 -12    0.44    0.31
   1  -8 -12    0.48    0.22
  -1  -8  12    0.82    0.24
   1   8  12    0.90    0.19
  -2  -8 -12   -0.38    0.22
  -2   8  12    0.03    0.24
   2   8 -12    0.15    0.35
   2  -8 -12    0.13    0.22
  -2  -8  12   -0.36    0.23
  -2   8 -12    0.04    0.26
   2  -8 -12   -0.19    0.15
   2  -8 -12   -0.21    0.32
  -3   8  12   -0.34    0.29
   3   8 -12   -0.12    0.38
  -3  -8 -12    0.20    0.27
  -3   8 -12   -0.27    0.30
   3  -8 -12    0.57    0.37
  -3  -8  12    0.59    0.31
   0   9  12   -0.11    0.17
   0   9 -12   -0.08    0.22
   0  -9  12   -0.11    0.19
   0  -9 -12   -0.26    0.20
   0  -9 -12   -0.10    0.25
   1  -9  12    1.73    0.23
   1   9 -12    1.55    0.27
  -1   9  12    1.74    0.30
  -1  -9 -12    2.14    0.34
  -1  -9 -12    1.94    0.32
  -1  -9  12    2.07    0.30
   1  -9 -12    1.53    0.27
  -1   9 -12    1.63    0.31
   1  -9 -12    2.68    0.41
   1   9  12    2.12    0.23
  -2   9  12    1.84    0.34
   2   9 -12    1.76    0.43
  -2  -9 -12    1.57    0.34
  -2   9 -12    1.76    0.34
   2  -9 -12    1.86    0.44
  -2  -9  12    1.84    0.34
   3   9 -12    0.55    0.42
  -3   9  12   -0.22    0.31
  -3  -9 -12   -0.11    0.29
  -3  -9  12    0.31    0.31
   3  -9 -12    0.42    0.37
  -3   9 -12    0.22    0.33
   0 -10 -12    3.22    0.43
   0  10  12    2.65    0.30
   0  10 -12    2.56    0.34
   0 -10  12    2.47    0.32
   0 -10 -12    2.27    0.32
   1 -10  12    0.53    0.20
  -1  10  12    0.49    0.26
  -1 -10 -12    0.59    0.30
   1  10 -12    0.59    0.24
  -1 -10 -12    0.62    0.29
  -1 -10  12    0.57    0.27
  -1  10 -12    0.74    0.28
   1 -10 -12    0.15    0.24
   1 -10 -12    0.41    0.33
  -2 -10 -12   -0.07    0.26
   2  10 -12   -0.19    0.36
  -2  10  12   -0.54    0.25
   2 -10 -12    0.05    0.35
  -2  10 -12   -0.35    0.30
  -2 -10  12   -0.12    0.27
   0 -11 -12   -0.47    0.27
   0 -11 -12   -0.30    0.23
   0  11 -12   -0.08    0.24
   0 -11  12    0.01    0.22
   0  11  12   -0.34    0.19
  -1  11  12   -0.21    0.23
  -1 -11 -12    0.02    0.28
  -1 -11 -12   -0.46    0.25
   1 -11  12    0.14    0.20
  -1  11 -12    0.13    0.27
   1 -11 -12   -0.21    0.22
  -1 -11  12   -0.12    0.24
   1 -11 -12   -0.24    0.28
  -2 -11 -12   -0.03    0.30
  -2  11  12   -0.35    0.26
   2  11 -12   -0.43    0.34
   2 -11 -12   -0.22    0.34
  -2 -11  12   -0.38    0.26
  -2  11 -12   -0.38    0.31
   0 -12 -12    0.05    0.34
   0 -12 -12   -0.01    0.27
   0 -12  12   -0.10    0.25
   0  12  12    0.35    0.25
   0  12 -12   -0.14    0.26
  -1 -12 -12   -0.14    0.30
  -1  12  12    0.08    0.27
  -1 -12 -12   -0.06    0.29
   1 -12  12   -0.08    0.21
   1 -12 -12   -0.06    0.23
  -1  12 -12   -0.21    0.29
   1 -12 -12   -0.48    0.31
  -1 -12  12   -0.34    0.26
   0   0 -13    0.25    0.22
   0   0  13    0.30    0.16
   0   0 -13    0.39    0.18
   1   0  13   -0.10    0.11
   1   0 -13   -0.02    0.16
  -1   0 -13    0.05    0.17
   1   0 -13    0.25    0.26
  -1   0  13    0.03    0.15
   2   0 -13   -0.04    0.26
  -2   0  13   -0.31    0.19
  -2   0 -13   -0.09    0.18
   2   0 -13   -0.14    0.29
   2   0 -13   -0.16    0.13
   3   0 -13    0.70    0.37
   3   0 -13    0.41    0.38
  -3   0 -13    0.25    0.22
  -3   0  13    0.19    0.27
   4   0 -13    0.15    0.40
  -4   0  13    0.03    0.29
   0   1  13   -0.30    0.14
   0  -1 -13   -0.06    0.20
   0  -1  13   -0.03    0.14
   0  -1 -13   -0.28    0.16
   0   1 -13   -0.18    0.16
  -1   1  13    5.16    0.36
   1   1 -13    4.95    0.35
  -1  -1 -13    5.19    0.36
   1  -1  13    5.49    0.28
   1  -1 -13    5.16    0.43
   1  -1 -13    5.05    0.34
  -1  -1  13    4.55    0.35
   1   1  13    4.78    0.27
  -1   1 -13    4.91    0.37
   2   1 -13    0.70    0.34
   2   1 -13    0.64    0.15
  -2   1  13    0.60    0.23
   2   1 -13    0.97    0.33
  -2  -1 -13    0.68    0.21
   2  -1 -13    0.86    0.32
  -2  -1  13    0.86    0.24
  -2   1 -13    0.67    0.22
   2  -1 -13    0.52    0.15
   2  -1 -13    0.74    0.33
  -3  -1 -13    0.32    0.21
  -3   1  13    0.40    0.27
   3   1 -13    0.41    0.36
  -3  -1  13    0.51    0.27
  -3   1 -13    0.05    0.22
   3  -1 -13    0.79    0.37
   3  -1 -13    0.10    0.36
   4   1 -13    0.54    0.45
  -4   1  13   -0.24    0.28
   4  -1 -13    0.11    0.40
   4  -1 -13   -0.18    0.41
  -4  -1  13   -0.21    0.28
   0  -2 -13   11.62    0.51
   0   2 -13   12.34    0.53
   0   2  13   12.34    0.49
   0  -2  13   13.02    0.50
   0  -2 -13   13.40    0.56
  -1  -2 -13    0.84    0.19
  -1  -2 -13    0.53    0.20
  -1   2  13    0.49    0.19
   1  -2  13    0.63    0.15
   1   2 -13    0.73    0.20
   1  -2 -13    0.72    0.28
  -1  -2  13    0.94    0.21
   1  -2 -13    0.85    0.20
   1   2  13    0.70    0.14
   2   2 -13    1.56    0.35
  -2  -2 -13    1.23    0.23
  -2   2  13    1.05    0.25
   2   2 -13    1.09    0.18
  -2   2 -13    1.11    0.25
   2  -2 -13    1.38    0.33
   2  -2 -13    1.29    0.38
  -2  -2  13    0.96    0.25
   2  -2 -13    1.11    0.18
   3   2 -13    0.04    0.36
  -3   2  13   -0.17    0.25
  -3  -2 -13   -0.29    0.20
  -3   2 -13   -0.10    0.22
  -3  -2  13   -0.17    0.26
   3  -2 -13    0.45    0.35
   3  -2 -13   -0.08    0.36
  -4   2  13    0.59    0.31
   4   2 -13    0.32    0.44
   4  -2 -13    0.87    0.47
   4  -2 -13    0.78    0.44
  -4  -2  13    0.52    0.31
   0  -3  13    0.07    0.14
   0   3  13   -0.08    0.15
   0  -3 -13   -0.08    0.20
   0   3 -13    0.07    0.17
   0  -3 -13    0.01    0.16
   1   3 -13    7.40    0.42
  -1  -3 -13    7.40    0.43
   1  -3  13    7.08    0.35
  -1   3  13    7.35    0.42
  -1  -3 -13    7.24    0.36
   1  -3 -13    7.70    0.50
   1   3  13    7.47    0.33
   1  -3 -13    7.46    0.41
  -1  -3  13    7.37    0.42
  -1   3 -13    7.95    0.43
  -2  -3 -13    0.32    0.21
  -2   3  13   -0.02    0.22
   2   3 -13    0.17    0.29
   2   3 -13   -0.05    0.15
   2  -3 -13   -0.58    0.29
  -2   3 -13    0.43    0.23
  -2  -3  13    0.04    0.22
   2  -3 -13    0.07    0.15
   2  -3 -13    0.40    0.28
  -3  -3 -13    5.18    0.41
  -3   3  13    6.02    0.48
   3   3 -13    5.18    0.58
  -3  -3  13    5.41    0.45
   3  -3 -13    5.96    0.57
   3  -3 -13    5.43    0.60
  -3   3 -13    5.31    0.42
  -4   3  13   -0.10    0.30
   4   3 -13   -0.09    0.41
   4  -3 -13   -0.11    0.40
  -4  -3  13    0.00    0.29
   4  -3 -13   -0.13    0.38
   0  -4 -13   39.27    1.23
   0   4  13   38.51    1.11
   0   4 -13   37.06    1.14
   0  -4 -13   38.27    1.14
   0  -4  13   41.49    1.13
  -1   4  13    2.47    0.27
   1   4 -13    2.36    0.28
  -1  -4 -13    2.32    0.28
  -1  -4 -13    2.39    0.26
   1  -4  13    2.47    0.25
   1   4  13    1.88    0.19
  -1   4 -13    2.57    0.28
   1  -4 -13    2.54    0.37
   1  -4 -13    2.06    0.26
  -1  -4  13    2.33    0.27
  -2   4  13    0.76    0.26
   2   4 -13    0.25    0.18
   2   4 -13    0.82    0.36
  -2  -4 -13    0.50    0.23
   2  -4 -13    0.96    0.32
   2  -4 -13    0.55    0.17
  -2   4 -13    0.47    0.24
  -2  -4  13    0.51    0.23
   2  -4 -13    0.15    0.33
  -3  -4 -13    0.13    0.22
  -3   4  13    0.26    0.27
   3   4 -13    0.23    0.38
   3  -4 -13   -0.24    0.34
  -3  -4  13    0.37    0.27
  -3   4 -13    0.03    0.24
   3  -4 -13    0.38    0.33
  -4   4  13    0.39    0.32
   4   4 -13    1.82    0.54
   4  -4 -13    0.71    0.42
  -4  -4  13    0.69    0.32
   4  -4 -13    1.21    0.48
   0   5  13   -0.40    0.15
   0  -5 -13    0.10    0.21
   0  -5  13   -0.09    0.16
   0  -5 -13   -0.27    0.17
   1  -5  13   10.83    0.44
  -1  -5 -13   10.74    0.48
   1   5 -13   11.41    0.52
  -1   5  13   10.67    0.51
  -1  -5 -13   11.14    0.52
   1  -5 -13   11.08    0.56
  -1  -5  13   10.34    0.50
   1  -5 -13   10.02    0.49
   1   5  13   10.70    0.42
  -1   5 -13   10.45    0.52
   1  -5 -13   10.01    0.59
   2   5 -13    4.91    0.55
  -2   5  13    5.06    0.43
  -2  -5 -13    5.66    0.44
   2  -5 -13    4.63    0.50
   2  -5 -13    5.88    0.47
  -2   5 -13    5.84    0.43
   2  -5 -13    5.32    0.35
  -2  -5  13    5.08    0.42
  -3  -5 -13    2.99    0.32
  -3   5  13    2.78    0.37
   3   5 -13    3.10    0.53
   3  -5 -13    3.07    0.47
   3  -5 -13    2.63    0.49
  -3   5 -13    3.24    0.35
  -3  -5  13    2.31    0.35
   0  -6 -13   41.53    1.30
   0   6 -13   39.67    1.21
   0  -6 -13   41.24    1.21
   0  -6  13   39.90    1.18
   0   6  13   38.51    1.16
   1  -6  13    3.00    0.29
  -1  -6 -13    3.37    0.35
   1   6 -13    3.02    0.32
  -1   6  13    2.80    0.31
  -1  -6 -13    2.78    0.31
   1  -6 -13    3.11    0.30
   1  -6 -13    3.61    0.36
  -1   6 -13    2.77    0.32
   1  -6 -13    3.51    0.41
   1   6  13    2.67    0.23
  -1  -6  13    2.93    0.30
  -2  -6 -13   -0.13    0.21
   2   6 -13   -0.14    0.31
  -2   6  13   -0.24    0.23
  -2   6 -13    0.01    0.23
   2  -6 -13    0.08    0.31
  -2  -6  13   -0.35    0.21
   2  -6 -13   -0.38    0.15
   2  -6 -13   -0.06    0.25
  -3  -6 -13    0.43    0.25
   3   6 -13   -0.12    0.39
  -3   6  13    0.34    0.29
  -3  -6  13    0.20    0.27
  -3   6 -13    0.19    0.28
   3  -6 -13    0.02    0.30
   3  -6 -13   -0.09    0.34
   0  -7 -13   -0.12    0.23
   0   7  13   -0.11    0.18
   0  -7 -13   -0.17    0.19
   0  -7  13    0.10    0.18
   0   7 -13   -0.30    0.22
  -1  -7 -13    5.50    0.40
   1  -7  13    6.17    0.36
   1   7 -13    5.90    0.42
  -1  -7 -13    5.17    0.43
  -1   7  13    5.42    0.41
  -1  -7  13    6.10    0.42
   1  -7 -13    5.32    0.52
   1  -7 -13    5.16    0.39
  -1   7 -13    5.65    0.44
   1  -7 -13    4.95    0.40
   1   7  13    5.43    0.34
  -2  -7 -13    0.91    0.27
   2   7 -13    0.65    0.40
  -2   7  13    0.79    0.28
   2  -7 -13    1.28    0.31
  -2  -7  13    1.01    0.29
  -2   7 -13    0.76    0.29
   2  -7 -13    0.88    0.21
   2  -7 -13    0.99    0.36
   3   7 -13    1.79    0.50
  -3  -7 -13    0.93    0.30
  -3   7  13    0.57    0.33
   3  -7 -13    1.75    0.44
  -3  -7  13    1.63    0.34
  -3   7 -13    1.76    0.34
   3  -7 -13    1.58    0.38
   0   8  13    2.41    0.28
   0  -8 -13    2.22    0.30
   0   8 -13    2.16    0.31
   0  -8  13    2.37    0.29
   0  -8 -13    3.27    0.38
  -1   8  13    0.82    0.26
   1  -8  13    1.30    0.22
   1   8 -13    1.35    0.28
  -1  -8 -13    1.34    0.28
  -1  -8 -13    1.55    0.29
   1  -8 -13    1.44    0.27
  -1  -8  13    0.85    0.27
   1   8  13    1.25    0.21
   1  -8 -13    1.39    0.36
  -1   8 -13    1.17    0.28
  -2  -8 -13    0.75    0.29
  -2   8  13    0.16    0.27
   2   8 -13    0.82    0.41
   2  -8 -13    0.95    0.36
  -2  -8  13    0.70    0.29
  -2   8 -13    0.67    0.30
   3   8 -13   -0.01    0.41
  -3   8  13   -0.13    0.30
  -3  -8 -13   -0.42    0.25
  -3   8 -13   -0.31    0.30
  -3  -8  13   -0.12    0.30
   3  -8 -13    0.23    0.37
   0  -9 -13    0.18    0.22
   0   9  13    0.35    0.20
   0  -9  13   -0.31    0.19
   0   9 -13   -0.18    0.23
   0  -9 -13   -0.14    0.26
   1   9 -13    0.59    0.25
  -1  -9 -13    0.32    0.25
  -1  -9 -13    0.07    0.25
  -1   9  13    0.10    0.23
   1  -9  13    0.26    0.18
  -1   9 -13   -0.15    0.24
   1   9  13    0.37    0.18
   1  -9 -13    0.30    0.32
  -1  -9  13   -0.12    0.22
   1  -9 -13    0.28    0.22
  -2   9  13    1.62    0.34
  -2  -9 -13    1.93    0.35
   2   9 -13    2.00    0.49
  -2  -9  13    1.87    0.35
  -2   9 -13    2.24    0.37
   2  -9 -13    2.51    0.47
  -3  -9 -13    0.59    0.32
  -3   9  13    0.24    0.32
   3   9 -13    0.04    0.44
  -3  -9  13    0.23    0.33
   3  -9 -13   -0.11    0.37
  -3   9 -13    0.23    0.33
   0  10  13    0.11    0.22
   0 -10  13    0.58    0.24
   0 -10 -13    0.31    0.24
   0  10 -13    0.51    0.27
   0 -10 -13    0.68    0.31
   1  10 -13    1.43    0.29
  -1  10  13    1.26    0.29
  -1 -10 -13    2.05    0.36
  -1 -10 -13    1.62    0.34
   1 -10  13    1.58    0.25
  -1 -10  13    1.38    0.31
   1 -10 -13    1.75    0.30
  -1  10 -13    1.75    0.33
   1 -10 -13    1.22    0.37
  -2  10  13    0.23    0.29
   2  10 -13    0.07    0.37
  -2 -10 -13   -0.17    0.27
  -2 -10  13    0.04    0.28
  -2  10 -13   -0.19    0.31
   2 -10 -13   -0.17    0.35
   0 -11 -13   -0.06    0.28
   0  11  13   -0.20    0.21
   0  11 -13   -0.42    0.24
   0 -11  13   -0.03    0.23
   0 -11 -13   -0.35    0.24
  -1 -11 -13    0.17    0.29
   1  11 -13   -0.04    0.23
  -1  11  13   -0.14    0.24
  -1 -11 -13    0.20    0.29
   1 -11  13   -0.02    0.19
  -1  11 -13   -0.15    0.27
   1 -11 -13   -0.06    0.32
   1 -11 -13    0.10    0.23
  -1 -11  13    0.24    0.26
   2  11 -13    0.52    0.39
  -2 -11 -13    0.18    0.33
  -2  11  13    0.37    0.30
   2 -11 -13    0.21    0.40
  -2 -11  13    0.12    0.32
  -2  11 -13   -0.12    0.34
   0 -12 -13    0.66    0.30
   0  12  13    1.27    0.29
   0 -12 -13    0.97    0.38
   0 -12  13    0.71    0.29
   0  12 -13    0.75    0.31
  -1 -12 -13   -0.09    0.32
  -1  12  13    0.09    0.26
  -1 -12 -13    0.17    0.30
   1  12 -13   -0.14    0.25
   1 -12 -13   -0.74    0.31
   1 -12 -13   -0.20    0.23
  -1 -12  13   -0.22    0.27
  -1  12 -13   -0.27    0.30
   0   0  14   15.07    0.55
   0   0 -14   14.42    0.58
  -1   0 -14   32.20    0.99
  -1   0  14   31.49    0.98
   1   0  14   31.96    0.89
   1   0 -14   30.91    1.10
   1   0 -14   31.11    0.96
   2   0 -14    0.68    0.32
  -2   0  14    0.06    0.24
   2   0 -14    0.57    0.34
  -2   0 -14   -0.04    0.22
   2   0 -14    0.24    0.17
   3   0 -14    1.89    0.47
  -3   0  14    1.59    0.33
   3   0 -14    2.05    0.47
  -4   0  14   -0.14    0.30
   4   0 -14   -0.01    0.40
   0   1 -14   -0.19    0.16
   0  -1 -14   -0.08    0.16
   0  -1 -14   -0.10    0.20
   0   1  14   -0.10    0.15
   0  -1  14   -0.16    0.14
   1   1 -14    0.08    0.19
   1  -1  14    0.08    0.14
  -1  -1 -14   -0.14    0.18
  -1   1  14    0.14    0.18
   1   1  14    0.19    0.14
   1  -1 -14   -0.38    0.26
   1  -1 -14   -0.04    0.18
  -1  -1  14    0.32    0.19
  -1   1 -14   -0.12    0.19
  -2   1  14   20.55    0.77
   2   1 -14   20.95    0.97
   2   1 -14   20.24    0.67
  -2  -1 -14   22.01    0.76
   2  -1 -14   20.73    0.94
   2  -1 -14   20.05    0.92
   2  -1 -14   20.80    0.67
  -2  -1  14   20.65    0.77
  -3  -1 -14    0.25    0.23
  -3   1  14    0.44    0.28
   3   1 -14   -0.19    0.37
   3  -1 -14    0.92    0.40
  -3   1 -14    0.21    0.25
   3  -1 -14    0.08    0.37
  -3  -1  14    0.31    0.28
  -4   1  14   -0.14    0.31
   4   1 -14    0.09    0.43
   4  -1 -14    0.79    0.46
   4  -1 -14    0.08    0.42
  -4  -1  14    0.02    0.31
   0  -2 -14    0.51    0.23
   0   2  14    0.72    0.19
   0   2 -14    0.51    0.20
   0  -2  14    0.99    0.19
   0  -2 -14    0.53    0.19
   1   2 -14   17.12    0.64
  -1  -2 -14   16.48    0.60
   1  -2  14   17.14    0.57
  -1  -2 -14   16.26    0.64
  -1   2  14   16.69    0.64
   1  -2 -14   16.27    0.75
   1   2  14   17.00    0.55
   1  -2 -14   17.34    0.63
  -1  -2  14   16.62    0.64
  -1   2 -14   17.22    0.65
   2   2 -14    1.05    0.21
  -2   2  14    1.85    0.29
  -2  -2 -14    1.83    0.27
   2   2 -14    1.75    0.39
   2  -2 -14    1.31    0.20
  -2   2 -14    1.60    0.28
   2  -2 -14    2.21    0.40
  -2  -2  14    1.21    0.28
   2  -2 -14    1.20    0.40
  -3   2  14    0.47    0.28
  -3  -2 -14    0.44    0.24
   3   2 -14    0.70    0.41
  -3  -2  14    0.42    0.28
  -3   2 -14    0.52    0.25
   3  -2 -14    0.94    0.41
   3  -2 -14    1.02    0.41
   4   2 -14   -0.02    0.46
  -4   2  14   -0.40    0.29
  -4  -2  14    0.02    0.31
   4  -2 -14    0.19    0.42
   4  -2 -14    0.25    0.42
   0  -3  14   -0.18    0.14
   0   3 -14   -0.11    0.18
   0   3  14   -0.22    0.15
   0  -3 -14   -0.17    0.19
   0  -3 -14   -0.16    0.17
  -1  -3 -14   -0.19    0.18
   1   3 -14   -0.30    0.19
  -1   3  14   -0.41    0.17
   1  -3  14   -0.12    0.14
  -1  -3 -14   -0.20    0.18
   1   3  14   -0.13    0.13
  -1  -3  14   -0.21    0.18
   1  -3 -14   -0.21    0.17
   1  -3 -14   -0.43    0.24
   2   3 -14    8.86    0.66
   2   3 -14    8.77    0.42
  -2   3  14    9.50    0.52
  -2  -3 -14    9.33    0.50
   2  -3 -14    8.64    0.62
   2  -3 -14    9.44    0.42
  -2   3 -14    9.18    0.49
   2  -3 -14   10.00    0.60
  -2  -3  14    8.84    0.52
   3   3 -14    0.22    0.38
  -3   3  14    0.18    0.28
  -3  -3 -14    0.20    0.22
  -3  -3  14    0.32    0.27
   3  -3 -14    0.11    0.37
   3  -3 -14    0.00    0.33
  -3   3 -14    0.05    0.25
   4   3 -14   -0.69    0.42
  -4   3  14    0.40    0.32
  -4  -3  14    0.10    0.30
   4  -3 -14    0.20    0.41
   4  -3 -14   -0.19    0.41
   0  -4 -14   -0.22    0.21
   0   4  14   -0.50    0.15
   0   4 -14   -0.09    0.19
   0  -4  14   -0.17    0.15
   0  -4 -14   -0.24    0.17
  -1  -4 -14    8.11    0.47
   1  -4  14    8.29    0.38
  -1   4  14    7.68    0.45
  -1  -4 -14    8.04    0.41
   1   4 -14    8.90    0.47
   1  -4 -14    8.28    0.45
  -1   4 -14    8.04    0.47
   1  -4 -14    7.88    0.53
   1   4  14    8.04    0.36
  -1  -4  14    8.57    0.46
  -2   4  14    0.22    0.24
   2   4 -14    0.07    0.17
  -2  -4 -14   -0.19    0.21
   2   4 -14    0.08    0.31
  -2  -4  14   -0.20    0.22
   2  -4 -14    0.00    0.16
   2  -4 -14   -0.66    0.30
  -2   4 -14   -0.07    0.23
   2  -4 -14    0.34    0.29
  -3  -4 -14    0.97    0.26
  -3   4  14    0.40    0.30
   3   4 -14    0.88    0.44
  -3   4 -14    1.33    0.30
   3  -4 -14    0.04    0.37
  -3  -4  14    0.75    0.30
   3  -4 -14    0.93    0.38
   0  -5 -14   -0.52    0.22
   0  -5 -14   -0.57    0.18
   0   5  14   -0.35    0.17
   0   5 -14   -0.70    0.20
   1   5 -14   -0.34    0.20
   1  -5  14   -0.19    0.14
  -1  -5 -14   -0.15    0.20
  -1  -5 -14   -0.21    0.19
  -1   5  14   -0.29    0.19
   1   5  14   -0.10    0.14
  -1   5 -14   -0.03    0.21
   1  -5 -14   -0.11    0.19
  -1  -5  14    0.04    0.19
   1  -5 -14   -0.35    0.27
  -2   5  14    1.59    0.30
  -2  -5 -14    2.03    0.29
   2   5 -14    1.67    0.44
  -2  -5  14    1.45    0.28
  -2   5 -14    2.20    0.31
   2  -5 -14    2.19    0.37
   2  -5 -14    1.71    0.40
   2  -5 -14    1.68    0.23
  -3   5  14    0.77    0.30
  -3  -5 -14    0.60    0.26
   3   5 -14    0.13    0.40
   3  -5 -14    0.19    0.39
  -3   5 -14    0.67    0.28
   3  -5 -14    0.75    0.38
  -3  -5  14    0.53    0.29
   0  -6 -14    3.44    0.37
   0  -6 -14    3.32    0.33
   0  -6  14    2.97    0.29
   0   6  14    3.22    0.34
  -1  -6 -14    0.29    0.22
  -1  -6 -14   -0.17    0.19
  -1   6  14   -0.11    0.21
   1  -6  14   -0.08    0.15
   1   6 -14   -0.13    0.21
  -1   6 -14   -0.12    0.22
   1   6  14   -0.15    0.14
   1  -6 -14   -0.19    0.18
   1  -6 -14    0.03    0.27
  -1  -6  14   -0.09    0.20
   1  -6 -14   -0.19    0.22
  -2  -6 -14   -0.12    0.22
   2   6 -14   -0.14    0.34
  -2   6  14   -0.07    0.24
   2  -6 -14   -0.06    0.25
  -2   6 -14   -0.04    0.25
   2  -6 -14   -0.35    0.15
  -2  -6  14   -0.08    0.23
   2  -6 -14   -0.11    0.33
   3   6 -14   -0.16    0.40
  -3  -6 -14    0.02    0.24
  -3   6  14   -0.26    0.30
  -3  -6  14    0.12    0.28
   3  -6 -14    0.07    0.35
  -3   6 -14    0.09    0.28
   3  -6 -14   -0.12    0.30
   0  -7 -14   -0.15    0.20
   0   7 -14   -0.36    0.22
   0  -7 -14   -0.14    0.23
   0   7  14   -0.23    0.17
   0  -7  14   -0.25    0.17
   1  -7  14    4.55    0.33
  -1  -7 -14    4.29    0.41
  -1  -7 -14    4.49    0.40
  -1   7  14    4.18    0.39
   1   7 -14    3.82    0.36
   1   7  14    4.05    0.30
  -1   7 -14    3.19    0.35
   1  -7 -14    4.07    0.45
   1  -7 -14    4.30    0.37
  -1  -7  14    3.75    0.36
   1  -7 -14    3.63    0.37
   2   7 -14    0.17    0.38
  -2  -7 -14   -0.08    0.23
  -2   7  14   -0.01    0.25
  -2  -7  14    0.05    0.24
  -2   7 -14   -0.10    0.26
   2  -7 -14   -0.01    0.17
   2  -7 -14   -0.15    0.23
   2  -7 -14   -0.13    0.33
   3   7 -14   -0.34    0.40
  -3   7  14   -0.17    0.29
  -3  -7 -14    0.11    0.26
   3  -7 -14    0.04    0.30
  -3  -7  14    0.26    0.31
  -3   7 -14   -0.08    0.29
   3  -7 -14    0.42    0.38
   0   8 -14    0.91    0.27
   0  -8  14    1.07    0.25
   0  -8 -14    0.67    0.25
   0   8  14    1.05    0.23
   0  -8 -14    0.94    0.31
  -1  -8 -14    0.06    0.25
  -1   8  14    0.15    0.22
   1  -8  14    0.24    0.18
  -1  -8 -14    0.35    0.25
   1   8 -14    0.18    0.23
   1  -8 -14    0.13    0.21
  -1   8 -14    0.17    0.26
   1   8  14   -0.07    0.15
   1  -8 -14   -0.05    0.29
  -1  -8  14    0.13    0.23
  -2  -8 -14   -0.09    0.25
   2   8 -14    0.29    0.40
  -2   8  14   -0.05    0.26
  -2  -8  14   -0.12    0.25
   2  -8 -14   -0.56    0.31
  -2   8 -14    0.14    0.29
  -3   8  14   -0.08    0.31
   3   8 -14   -0.18    0.41
  -3  -8 -14   -0.43    0.26
  -3  -8  14   -0.46    0.29
   3  -8 -14   -0.18    0.37
  -3   8 -14    0.12    0.32
   0   9  14   -0.25    0.19
   0  -9 -14    0.12    0.27
   0  -9  14    0.04    0.21
   0   9 -14    0.01    0.24
   0  -9 -14   -0.20    0.22
  -1  -9 -14   -0.14    0.23
  -1  -9 -14   -0.12    0.24
   1  -9  14   -0.24    0.16
  -1   9  14   -0.22    0.22
   1   9 -14   -0.25    0.22
   1  -9 -14   -0.20    0.21
   1  -9 -14    0.15    0.33
  -1  -9  14    0.15    0.24
  -1   9 -14   -0.33    0.24
  -2  -9 -14    0.75    0.30
   2   9 -14    0.22    0.41
  -2   9  14   -0.05    0.27
   2  -9 -14    0.78    0.38
  -2  -9  14    0.29    0.29
  -2   9 -14    0.26    0.31
   0 -10  14    0.32    0.22
   0 -10 -14    0.09    0.25
   0  10 -14    0.40    0.27
   0  10  14    0.48    0.23
   0 -10 -14    0.13    0.29
   1  10 -14    1.10    0.28
   1 -10  14    0.91    0.23
  -1  10  14    1.07    0.29
  -1 -10 -14    1.10    0.31
  -1 -10 -14    1.32    0.33
  -1  10 -14    1.67    0.34
   1 -10 -14    1.09    0.28
   1 -10 -14    1.29    0.39
  -1 -10  14    1.21    0.30
   2  10 -14    0.13    0.40
  -2 -10 -14   -0.22    0.28
  -2  10  14   -0.07    0.28
  -2  10 -14   -0.08    0.32
   2 -10 -14    0.21    0.36
  -2 -10  14    0.24    0.29
   0 -11 -14    0.09    0.29
   0 -11 -14    0.16    0.27
   0  11 -14   -0.03    0.28
   0  11  14    0.10    0.21
   0 -11  14   -0.08    0.23
  -1  11  14   -0.03    0.25
  -1 -11 -14    0.02    0.29
  -1 -11 -14    0.17    0.30
   1  11 -14   -0.44    0.23
  -1  11 -14   -0.50    0.27
  -1 -11  14    0.03    0.27
   1 -11 -14   -0.13    0.23
   1 -11 -14   -0.01    0.34
   0  12 -14    0.48    0.32
   0 -12 -14    0.60    0.30
   0 -12 -14    0.34    0.34
   0  12  14    0.13    0.24
   0 -12  14    0.07    0.26
   0   0  15   -0.31    0.15
   0   0 -15   -0.12    0.18
  -1   0 -15   -0.11    0.19
   1   0 -15    0.02    0.27
   1   0 -15   -0.13    0.19
   1   0  15   -0.15    0.13
  -1   0  15   -0.29    0.18
  -2   0 -15   -0.08    0.22
   2   0 -15   -0.05    0.16
  -2   0  15   -0.04    0.23
   2   0 -15   -0.38    0.33
   2   0 -15   -0.09    0.31
   3   0 -15   -0.26    0.36
  -3   0 -15    0.25    0.24
   3   0 -15   -0.29    0.35
  -3   0  15    0.21    0.29
   4   0 -15    0.11    0.43
  -4   0  15   -0.29    0.31
   0   1 -15    0.10    0.19
   0  -1 -15    0.14    0.22
   0  -1  15    0.04    0.16
   0   1  15    0.37    0.17
   0  -1 -15   -0.04    0.18
  -1   1  15    6.55    0.43
   1  -1  15    6.86    0.35
  -1  -1 -15    7.06    0.44
   1   1 -15    7.47    0.45
   1  -1 -15    6.52    0.42
   1   1  15    6.69    0.34
  -1  -1  15    7.01    0.42
   1  -1 -15    6.61    0.51
  -1   1 -15    6.58    0.46
  -2  -1 -15    0.92    0.25
  -2   1  15    1.18    0.27
   2   1 -15    1.14    0.37
   2   1 -15    0.82    0.19
   2  -1 -15    0.91    0.36
   2  -1 -15    1.34    0.38
   2  -1 -15    1.00    0.19
  -2   1 -15    0.82    0.25
  -2  -1  15    0.86    0.27
  -3  -1 -15    1.54    0.28
  -3   1  15    1.04    0.31
   3   1 -15    1.30    0.44
   3  -1 -15    1.39    0.43
   3  -1 -15    1.19    0.44
  -3  -1  15    1.31    0.33
  -4   1  15   -0.05    0.31
   4   1 -15    0.07    0.42
   4  -1 -15   -0.25    0.42
  -4  -1  15   -0.04    0.33
   4  -1 -15    0.03    0.42
   0  -2  15   -0.01    0.16
   0   2 -15   -0.13    0.19
   0  -2 -15    0.01    0.22
   0   2  15   -0.09    0.17
   0  -2 -15   -0.03    0.19
  -1  -2 -15    3.01    0.28
   1   2 -15    3.50    0.32
  -1   2  15    3.07    0.30
  -1  -2 -15    3.03    0.31
   1  -2  15    3.03    0.28
  -1   2 -15    2.92    0.31
   1   2  15    3.12    0.26
   1  -2 -15    3.41    0.31
  -1  -2  15    2.93    0.30
   1  -2 -15    3.32    0.42
   2   2 -15    0.95    0.37
  -2   2  15    0.88    0.28
  -2  -2 -15    0.53    0.24
   2   2 -15    0.97    0.20
   2  -2 -15    0.55    0.18
  -2   2 -15    1.12    0.28
  -2  -2  15    0.87    0.27
   2  -2 -15    0.76    0.35
   2  -2 -15    0.74    0.37
  -3   2  15    0.06    0.27
   3   2 -15    0.18    0.38
  -3  -2 -15    0.09    0.23
  -3  -2  15   -0.01    0.27
   3  -2 -15    0.19    0.40
  -3   2 -15   -0.10    0.26
   3  -2 -15    0.18    0.37
   0   3  15    0.08    0.17
   0   3 -15   -0.10    0.20
   0  -3 -15    0.06    0.20
   0  -3 -15    0.00    0.23
   0  -3  15   -0.08    0.17
   1  -3  15    4.28    0.31
  -1  -3 -15    3.54    0.31
  -1   3  15    4.01    0.38
  -1  -3 -15    3.89    0.35
   1   3 -15    3.95    0.39
   1  -3 -15    4.02    0.44
   1   3  15    4.30    0.29
   1  -3 -15    4.30    0.37
  -1  -3  15    3.96    0.36
   2   3 -15    2.82    0.29
   2   3 -15    3.36    0.49
  -2   3  15    2.64    0.33
  -2  -3 -15    3.21    0.33
   2  -3 -15    2.86    0.47
   2  -3 -15    2.70    0.26
   2  -3 -15    3.13    0.43
  -2  -3  15    2.37    0.33
  -2   3 -15    3.16    0.33
  -3   3  15    0.07    0.28
  -3  -3 -15    0.03    0.22
   3   3 -15   -0.48    0.38
  -3  -3  15   -0.51    0.25
  -3   3 -15   -0.17    0.25
   3  -3 -15   -0.83    0.29
   3  -3 -15   -0.48    0.36
   0  -4 -15   10.99    0.59
   0  -4  15   12.46    0.53
   0   4  15   11.74    0.51
   0  -4 -15   11.72    0.56
   0   4 -15   11.16    0.57
   1  -4  15    4.74    0.33
  -1  -4 -15    4.77    0.34
   1   4 -15    4.56    0.39
  -1   4  15    4.50    0.39
  -1  -4 -15    4.44    0.41
   1  -4 -15    4.45    0.37
  -1  -4  15    5.10    0.40
  -1   4 -15    4.24    0.41
   1   4  15    4.68    0.30
   1  -4 -15    5.04    0.48
   2   4 -15    0.28    0.37
  -2   4  15    0.23    0.25
  -2  -4 -15    0.36    0.23
   2  -4 -15    0.41    0.34
  -2   4 -15    0.26    0.24
   2  -4 -15   -0.08    0.31
   2  -4 -15    0.18    0.17
  -2  -4  15    0.14    0.25
  -3   4  15   -0.50    0.26
  -3  -4 -15   -0.30    0.23
   3   4 -15    0.52    0.43
  -3   4 -15    0.17    0.27
  -3  -4  15    0.06    0.28
   3  -4 -15   -0.44    0.33
   3  -4 -15    0.36    0.36
   0   5 -15   -0.13    0.21
   0  -5  15   -0.16    0.17
   0  -5 -15   -0.58    0.23
   0  -5 -15   -0.06    0.20
   0   5  15   -0.24    0.18
  -1  -5 -15    3.34    0.33
   1   5 -15    2.92    0.32
  -1  -5 -15    3.40    0.31
   1  -5  15    3.14    0.28
  -1   5  15    2.70    0.31
  -1  -5  15    2.62    0.31
   1  -5 -15    2.89    0.41
   1   5  15    2.66    0.27
   1  -5 -15    2.97    0.31
  -1   5 -15    2.50    0.31
   2   5 -15    3.22    0.52
  -2   5  15    3.78    0.38
  -2  -5 -15    3.83    0.36
   2  -5 -15    3.60    0.44
  -2  -5  15    4.17    0.41
  -2   5 -15    3.34    0.36
   2  -5 -15    3.46    0.32
   2  -5 -15    3.93    0.51
  -3   5  15    0.36    0.31
  -3  -5 -15    0.37    0.26
   3   5 -15   -0.32    0.41
   3  -5 -15    0.71    0.40
  -3   5 -15    0.92    0.31
   3  -5 -15    1.01    0.39
  -3  -5  15    0.33    0.30
   0  -6  15    5.07    0.37
   0  -6 -15    4.71    0.41
   0  -6 -15    4.82    0.41
   0   6  15    4.75    0.37
   0   6 -15    5.07    0.42
  -1   6  15    2.58    0.31
   1   6 -15    2.69    0.32
   1  -6  15    2.46    0.25
  -1  -6 -15    2.77    0.33
  -1  -6 -15    2.72    0.31
   1  -6 -15    2.57    0.31
  -1   6 -15    2.81    0.33
   1  -6 -15    3.37    0.38
   1  -6 -15    3.59    0.43
  -1  -6  15    2.76    0.31
   1   6  15    2.25    0.22
  -2   6  15    0.53    0.27
   2   6 -15    0.45    0.41
  -2  -6 -15    0.58    0.26
  -2   6 -15    0.78    0.29
   2  -6 -15    1.01    0.32
   2  -6 -15    0.41    0.35
   2  -6 -15    0.34    0.19
  -2  -6  15    0.68    0.27
   3   6 -15    0.08    0.41
  -3  -6 -15    0.11    0.27
  -3   6  15   -0.13    0.30
  -3  -6  15    0.06    0.29
   3  -6 -15    0.03    0.31
  -3   6 -15   -0.07    0.29
   3  -6 -15    0.29    0.39
   0  -7 -15   -0.10    0.23
   0  -7  15    0.02    0.19
   0   7  15   -0.01    0.19
   0  -7 -15   -0.16    0.20
   1  -7  15    2.27    0.25
  -1  -7 -15    2.70    0.33
  -1   7  15    2.90    0.33
   1   7 -15    2.88    0.33
  -1  -7 -15    3.15    0.33
   1   7  15    2.83    0.28
  -1  -7  15    2.13    0.31
  -1   7 -15    2.84    0.34
   1  -7 -15    2.81    0.43
   1  -7 -15    2.97    0.35
   1  -7 -15    2.80    0.32
  -2   7  15    0.79    0.30
   2   7 -15    1.47    0.47
  -2  -7 -15    1.25    0.31
  -2   7 -15    0.85    0.31
   2  -7 -15    1.60    0.34
   2  -7 -15    0.89    0.39
  -2  -7  15    1.45    0.31
  -3  -7 -15    0.71    0.31
  -3   7  15    1.57    0.37
   3   7 -15    1.45    0.50
   3  -7 -15    1.35    0.39
  -3   7 -15    1.14    0.36
  -3  -7  15    1.36    0.35
   3  -7 -15    1.27    0.46
   0  -8 -15    9.57    0.54
   0   8  15    9.66    0.50
   0  -8  15    9.53    0.52
   0  -8 -15   10.08    0.64
  -1  -8 -15    1.25    0.30
  -1  -8 -15    1.40    0.31
   1   8 -15    1.19    0.29
  -1   8  15    0.93    0.27
   1  -8  15    1.13    0.22
   1  -8 -15    1.07    0.35
  -1   8 -15    1.65    0.31
   1  -8 -15    1.14    0.26
  -1  -8  15    0.79    0.26
   2   8 -15   -0.20    0.41
  -2  -8 -15   -0.13    0.27
  -2   8  15   -0.53    0.24
  -2  -8  15    0.15    0.27
   2  -8 -15   -0.30    0.33
  -2   8 -15    0.39    0.30
   0  -9  15    0.10    0.21
   0   9 -15   -0.56    0.23
   0  -9 -15   -0.37    0.26
   0   9  15    0.07    0.21
   0  -9 -15    0.05    0.24
  -1  -9 -15    0.70    0.29
  -1   9  15    0.31    0.26
   1   9 -15    0.53    0.27
   1  -9  15    0.76    0.22
  -1  -9 -15    1.01    0.30
  -1  -9  15    0.64    0.26
   1  -9 -15    0.65    0.25
   1  -9 -15    0.42    0.34
  -1   9 -15    1.16    0.31
  -2  -9 -15    0.08    0.29
  -2   9  15    0.37    0.29
   2   9 -15   -0.10    0.41
  -2  -9  15    0.03    0.28
   2  -9 -15   -0.08    0.34
  -2   9 -15    0.48    0.33
   0  10  15    3.71    0.37
   0 -10 -15    4.09    0.41
   0 -10  15    3.23    0.36
   0  10 -15    4.30    0.44
   0 -10 -15    4.02    0.46
   1 -10  15   -0.09    0.19
  -1 -10 -15    0.17    0.29
  -1 -10 -15   -0.20    0.24
  -1  10  15    0.08    0.24
   1  10 -15   -0.33    0.22
   1 -10 -15   -0.04    0.22
  -1  10 -15    0.22    0.28
   1 -10 -15    0.14    0.33
  -1 -10  15   -0.03    0.25
  -2  10  15    0.00    0.30
   2  10 -15    0.01    0.43
  -2 -10 -15    0.48    0.33
  -2  10 -15   -0.72    0.32
   2 -10 -15   -0.42    0.35
  -2 -10  15   -0.65    0.28
   0 -11 -15    0.28    0.28
   0 -11  15    0.18    0.25
   0  11  15    0.11    0.22
   0 -11 -15   -0.03    0.31
   0  11 -15    0.37    0.31
  -1 -11 -15    2.46    0.41
   1  11 -15    1.72    0.34
  -1  11  15    2.59    0.37
  -1 -11 -15    2.67    0.42
  -1 -11  15    1.68    0.35
   1 -11 -15    2.28    0.49
   1 -11 -15    2.68    0.36
  -1  11 -15    2.97    0.42
   0   0  16    0.35    0.20
   0   0 -16    0.20    0.22
  -1   0  16    0.39    0.22
  -1   0 -16    0.43    0.24
   1   0 -16    0.29    0.22
   1   0 -16    0.34    0.31
   1   0  16    0.51    0.17
   2   0 -16    8.46    0.43
   2   0 -16    8.59    0.65
  -2   0  16    8.76    0.52
   2   0 -16    7.81    0.65
  -2   0 -16    8.64    0.52
   3   0 -16    0.16    0.38
  -3   0  16    0.44    0.30
   3   0 -16    0.31    0.40
  -3   0 -16    0.24    0.26
   0   1 -16   -0.28    0.19
   0  -1 -16    0.01    0.25
   0   1  16   -0.17    0.18
   0  -1  16   -0.35    0.18
   0  -1 -16   -0.11    0.20
   1  -1  16    2.07    0.22
  -1  -1 -16    1.96    0.29
   1   1 -16    2.31    0.29
  -1   1  16    2.21    0.30
  -1  -1  16    1.81    0.27
   1  -1 -16    2.12    0.28
  -1   1 -16    1.85    0.29
   1   1  16    2.34    0.22
   1  -1 -16    1.90    0.37
   2   1 -16   -0.04    0.34
  -2  -1 -16    0.51    0.25
  -2   1  16    0.06    0.24
   2   1 -16    0.13    0.18
   2  -1 -16    0.28    0.33
  -2   1 -16    0.10    0.24
   2  -1 -16    0.20    0.18
   2  -1 -16    0.18    0.37
  -2  -1  16    0.53    0.27
   3   1 -16    2.87    0.54
  -3  -1 -16    3.20    0.36
  -3   1  16    3.13    0.39
   3  -1 -16    3.37    0.54
  -3  -1  16    3.17    0.41
   3  -1 -16    2.56    0.53
   0  -2 -16   39.27    1.19
   0  -2  16   37.49    1.14
   0   2 -16   39.28    1.20
   0   2  16   39.08    1.14
   0  -2 -16   38.34    1.25
  -1  -2 -16    0.65    0.22
  -1   2  16    0.54    0.23
   1   2 -16    0.89    0.24
   1  -2  16    0.78    0.17
  -1  -2 -16    0.53    0.24
   1   2  16    0.57    0.17
   1  -2 -16    0.69    0.23
  -1  -2  16    0.61    0.23
  -1   2 -16    0.43    0.23
   1  -2 -16    0.92    0.33
  -2   2  16    0.38    0.26
   2   2 -16    0.16    0.19
   2   2 -16    0.27    0.34
  -2  -2 -16    0.34    0.23
   2  -2 -16    0.08    0.34
   2  -2 -16    0.74    0.19
  -2  -2  16    0.07    0.24
   2  -2 -16    0.06    0.32
   3   2 -16   -0.30    0.34
  -3   2  16    0.08    0.28
  -3  -2 -16   -0.16    0.23
   3  -2 -16   -0.44    0.32
  -3  -2  16   -0.16    0.29
  -3   2 -16   -0.35    0.26
   3  -2 -16   -0.49    0.33
   0  -3 -16    0.07    0.21
   0  -3 -16    0.18    0.27
   0  -3  16    0.22    0.19
   0   3 -16    0.12    0.22
   0   3  16    0.07    0.20
  -1  -3 -16   10.40    0.56
   1  -3  16   11.19    0.46
  -1  -3 -16   10.05    0.48
   1   3 -16   10.63    0.54
  -1   3  16    9.86    0.52
   1   3  16   10.87    0.44
  -1   3 -16   11.15    0.56
   1  -3 -16   10.65    0.52
  -1  -3  16   10.84    0.53
   1  -3 -16    9.87    0.62
  -2  -3 -16    0.92    0.26
  -2   3  16    1.36    0.30
   2   3 -16    1.20    0.42
   2   3 -16    0.99    0.22
   2  -3 -16    0.93    0.20
   2  -3 -16    1.19    0.37
  -2   3 -16    1.10    0.28
   2  -3 -16    0.92    0.39
  -2  -3  16    1.21    0.29
  -3   3  16    0.04    0.30
  -3  -3 -16   -0.09    0.24
   3   3 -16    0.07    0.41
   3  -3 -16   -0.07    0.36
  -3   3 -16    0.12    0.28
  -3  -3  16   -0.06    0.28
   3  -3 -16    0.01    0.37
   0  -4 -16    6.19    0.46
   0   4  16    6.50    0.40
   0  -4 -16    6.80    0.44
   0  -4  16    7.12    0.41
   0   4 -16    6.68    0.48
   1  -4  16    1.63    0.22
  -1   4  16    1.60    0.27
  -1  -4 -16    1.43    0.25
  -1  -4 -16    1.21    0.26
   1   4 -16    1.67    0.28
  -1  -4  16    1.36    0.26
   1  -4 -16    1.33    0.26
   1   4  16    1.41    0.19
   1  -4 -16    1.51    0.36
  -2  -4 -16   -0.18    0.24
  -2   4  16   -0.02    0.25
   2   4 -16   -0.04    0.37
   2  -4 -16   -0.06    0.32
  -2  -4  16    0.02    0.24
  -2   4 -16    0.25    0.26
   2  -4 -16   -0.31    0.30
   2  -4 -16   -0.10    0.16
   3   4 -16    0.21    0.43
  -3   4  16    0.18    0.31
  -3  -4 -16    0.38    0.27
  -3   4 -16    0.47    0.29
  -3  -4  16   -0.05    0.29
   3  -4 -16    0.17    0.38
   3  -4 -16    0.04    0.35
   0   5  16    0.00    0.18
   0  -5 -16   -0.06    0.22
   0   5 -16   -0.09    0.21
   0  -5  16   -0.22    0.17
   0  -5 -16    0.01    0.21
   1   5 -16    0.12    0.22
  -1  -5 -16   -0.11    0.20
  -1  -5 -16   -0.19    0.21
   1  -5  16   -0.23    0.14
  -1   5  16   -0.32    0.20
   1  -5 -16   -0.15    0.19
   1  -5 -16   -0.09    0.27
  -1  -5  16    0.05    0.20
   1   5  16   -0.21    0.13
  -1   5 -16   -0.21    0.23
   2   5 -16    1.38    0.45
  -2  -5 -16    1.38    0.30
  -2   5  16    1.80    0.33
   2  -5 -16    1.27    0.23
   2  -5 -16    2.15    0.44
   2  -5 -16    1.41    0.36
  -2   5 -16    1.66    0.32
  -2  -5  16    2.10    0.33
  -3  -5 -16    0.89    0.30
  -3   5  16    0.53    0.33
   3   5 -16    1.84    0.53
   3  -5 -16    1.06    0.44
  -3  -5  16    0.75    0.33
   3  -5 -16    1.02    0.41
  -3   5 -16    1.14    0.34
   0   6 -16   -0.06    0.22
   0  -6 -16    0.05    0.20
   0  -6 -16   -0.32    0.23
   0   6  16   -0.13    0.18
   0  -6  16    0.16    0.20
  -1  -6 -16    0.83    0.24
   1   6 -16    0.55    0.25
   1  -6  16    0.63    0.18
  -1   6  16    0.55    0.24
  -1  -6 -16    0.68    0.27
   1   6  16    0.59    0.17
   1  -6 -16    0.79    0.32
   1  -6 -16    0.63    0.29
  -1  -6  16    0.72    0.25
  -1   6 -16    0.79    0.27
   1  -6 -16    0.71    0.24
  -2   6  16    0.79    0.29
  -2  -6 -16    0.71    0.27
   2   6 -16    0.30    0.39
  -2   6 -16    0.28    0.29
  -2  -6  16    0.53    0.28
   2  -6 -16    0.74    0.38
   2  -6 -16    0.52    0.30
   3   6 -16   -0.53    0.39
  -3  -6 -16   -0.12    0.26
  -3   6  16   -0.17    0.31
   3  -6 -16    0.22    0.39
  -3   6 -16   -0.01    0.32
   3  -6 -16   -0.12    0.33
  -3  -6  16    0.47    0.32
   0   7 -16   -0.13    0.23
   0  -7  16    0.05    0.20
   0  -7 -16   -0.03    0.25
   0  -7 -16   -0.06    0.22
   0   7  16    0.21    0.20
  -1  -7 -16   -0.06    0.23
  -1   7  16    0.17    0.22
   1  -7  16   -0.22    0.16
   1   7 -16   -0.22    0.23
  -1  -7 -16   -0.06    0.22
   1   7  16    0.06    0.15
  -1  -7  16   -0.04    0.23
   1  -7 -16   -0.18    0.29
   1  -7 -16    0.04    0.22
  -1   7 -16    0.17    0.26
   1  -7 -16   -0.25    0.22
   2   7 -16    0.20    0.42
  -2  -7 -16    0.15    0.27
  -2   7  16    0.29    0.28
   2  -7 -16    0.60    0.28
  -2   7 -16    0.43    0.30
   2  -7 -16    0.37    0.38
  -2  -7  16    0.25    0.28
  -3   7  16   -0.16    0.31
  -3  -7 -16   -0.19    0.28
   3   7 -16   -0.39    0.43
   3  -7 -16    0.01    0.37
   3  -7 -16    0.10    0.31
  -3   7 -16   -0.37    0.31
  -3  -7  16    0.20    0.31
   0  -8  16    0.31    0.21
   0  -8 -16    0.24    0.26
   0   8  16    0.21    0.20
   0  -8 -16    0.17    0.24
  -1  -8 -16    0.20    0.27
  -1  -8 -16    0.15    0.23
  -1   8  16    0.14    0.24
   1  -8  16    0.40    0.19
   1   8 -16    0.29    0.25
  -1   8 -16    0.03    0.27
  -1  -8  16    0.43    0.26
   1  -8 -16    0.30    0.24
   1  -8 -16    0.41    0.33
  -2  -8 -16    0.01    0.28
   2   8 -16   -0.15    0.42
  -2   8  16   -0.02    0.27
   2  -8 -16   -0.25    0.36
  -2  -8  16   -0.32    0.25
  -2   8 -16   -0.29    0.29
   0   9  16   -0.13    0.20
   0  -9 -16   -0.29    0.22
   0  -9  16   -0.11    0.21
   0  -9 -16    0.10    0.29
  -1  -9 -16   -0.29    0.24
  -1  -9 -16   -0.06    0.28
   1   9 -16   -0.11    0.23
  -1   9  16   -0.52    0.22
   1  -9  16   -0.01    0.18
   1  -9 -16    0.10    0.30
   1  -9 -16   -0.11    0.22
  -1  -9  16    0.01    0.24
  -1   9 -16   -0.11    0.26
  -2   9  16    0.31    0.30
   2   9 -16    0.27    0.45
  -2  -9 -16    0.44    0.32
  -2  -9  16    0.47    0.30
   2  -9 -16    0.81    0.41
  -2   9 -16    0.21    0.33
   0  10  16    0.32    0.22
   0 -10 -16    0.22    0.32
   0 -10  16    0.58    0.27
   0 -10 -16    0.18    0.28
  -1 -10 -16   -0.08    0.28
  -1 -10 -16   -0.20    0.27
   1  10 -16    0.06    0.27
  -1  10  16    0.09    0.25
   1 -10 -16   -0.08    0.23
  -1 -10  16    0.24    0.27
  -1  10 -16   -0.16    0.28
   1 -10 -16   -0.12    0.32
   0 -11 -16    0.10    0.29
   0  11  16    0.05    0.23
   0 -11 -16   -0.41    0.32
   0 -11  16   -0.02    0.26
   0   0 -17   -0.33    0.20
   0   0  17   -0.33    0.17
  -1   0 -17   -0.19    0.22
   1   0  17   -0.04    0.14
   1   0 -17   -0.15    0.30
  -1   0  17   -0.18    0.20
   1   0 -17   -0.31    0.19
  -2   0  17    0.44    0.25
   2   0 -17    0.33    0.35
  -2   0 -17    0.10    0.24
   2   0 -17   -0.09    0.33
   2   0 -17    0.16    0.17
  -3   0  17   -0.18    0.28
  -3   0 -17    0.27    0.27
   3   0 -17   -0.17    0.38
   0  -1  17   -0.11    0.18
   0   1  17   -0.39    0.17
   0  -1 -17   -0.12    0.24
   0   1 -17   -0.22    0.20
   0  -1 -17   -0.07    0.21
   1  -1  17    2.07    0.22
  -1   1  17    1.90    0.29
   1   1 -17    1.90    0.28
  -1  -1 -17    1.47    0.29
   1   1  17    1.93    0.22
  -1  -1  17    2.08    0.28
  -1   1 -17    1.60    0.29
   1  -1 -17    1.87    0.39
   1  -1 -17    1.59    0.27
  -2   1  17    0.27    0.26
   2   1 -17    0.01    0.36
   2   1 -17    0.37    0.18
  -2  -1 -17    0.94    0.28
  -2   1 -17    0.51    0.27
  -2  -1  17    0.53    0.27
   2  -1 -17    0.48    0.37
   2  -1 -17    0.27    0.18
   2  -1 -17    0.39    0.36
  -3   1  17    0.95    0.32
  -3  -1 -17    0.42    0.27
   3   1 -17    0.13    0.40
  -3   1 -17    0.45    0.28
  -3  -1  17    1.12    0.34
   3  -1 -17    0.17    0.41
   3  -1 -17    0.50    0.41
   0   2  17    0.00    0.18
   0  -2 -17   -0.31    0.20
   0  -2 -17   -0.19    0.23
   0  -2  17    0.24    0.17
   0   2 -17   -0.07    0.21
  -1   2  17    0.26    0.23
   1  -2  17    0.19    0.16
   1   2 -17   -0.04    0.22
  -1  -2 -17    0.11    0.22
   1  -2 -17    0.05    0.22
  -1  -2  17    0.43    0.22
  -1   2 -17    0.16    0.23
   1  -2 -17   -0.29    0.28
   1   2  17    0.21    0.15
  -2   2  17    0.11    0.25
   2   2 -17    0.09    0.18
   2   2 -17   -0.09    0.34
  -2  -2 -17    0.18    0.24
   2  -2 -17    0.16    0.18
   2  -2 -17    0.18    0.36
  -2  -2  17    0.17    0.26
   2  -2 -17   -0.36    0.30
  -2   2 -17   -0.13    0.24
   3   2 -17   -0.41    0.39
  -3   2  17    0.00    0.30
  -3  -2 -17   -0.02    0.24
  -3  -2  17    0.05    0.29
   3  -2 -17   -0.20    0.37
   3  -2 -17    0.14    0.40
   0  -3 -17   -0.01    0.21
   0  -3 -17    0.13    0.23
   0   3  17   -0.10    0.18
   0  -3  17    0.01    0.17
   0   3 -17   -0.04    0.22
   1  -3  17    1.00    0.18
  -1  -3 -17    1.11    0.27
  -1  -3 -17    1.19    0.24
  -1   3  17    0.81    0.24
   1   3 -17    0.71    0.24
   1  -3 -17    0.75    0.24
  -1   3 -17    0.91    0.27
   1   3  17    0.85    0.18
  -1  -3  17    1.10    0.25
   1  -3 -17    1.06    0.35
  -2  -3 -17    0.35    0.26
   2   3 -17    0.11    0.36
  -2   3  17   -0.06    0.24
   2  -3 -17    0.27    0.18
  -2  -3  17   -0.13    0.24
   2  -3 -17   -0.01    0.34
   2  -3 -17    0.02    0.31
   3   3 -17   -0.28    0.40
  -3  -3 -17   -0.35    0.23
  -3   3  17   -0.46    0.28
   3  -3 -17   -0.13    0.36
  -3  -3  17   -0.31    0.28
  -3   3 -17   -0.58    0.27
   3  -3 -17   -0.25    0.38
   0   4 -17    2.42    0.31
   0  -4  17    2.41    0.27
   0  -4 -17    2.51    0.31
   0  -4 -17    2.45    0.34
   0   4  17    2.12    0.27
  -1  -4 -17    1.59    0.29
  -1  -4 -17    1.81    0.28
  -1   4  17    1.35    0.27
   1   4 -17    1.71    0.29
   1  -4  17    1.86    0.23
   1  -4 -17    1.24    0.34
  -1  -4  17    1.36    0.26
   1  -4 -17    1.72    0.28
  -1   4 -17    1.54    0.29
   1   4  17    1.57    0.20
   2   4 -17   -0.23    0.38
  -2   4  17    0.02    0.26
  -2  -4 -17   -0.16    0.24
   2  -4 -17    0.75    0.38
  -2   4 -17    0.40    0.29
   2  -4 -17    0.07    0.30
   2  -4 -17    0.06    0.18
  -2  -4  17   -0.04    0.24
  -3   4  17   -0.44    0.29
   3   4 -17    0.29    0.44
  -3  -4 -17   -0.11    0.27
  -3   4 -17   -0.34    0.29
   3  -4 -17   -0.23    0.32
   3  -4 -17    0.19    0.38
  -3  -4  17    0.20    0.31
   0  -5 -17   -0.09    0.20
   0  -5 -17   -0.50    0.22
   0   5 -17   -0.44    0.21
   0  -5  17   -0.26    0.18
   0   5  17   -0.12    0.18
  -1  -5 -17    0.27    0.24
  -1  -5 -17    0.33    0.21
   1  -5  17    0.15    0.16
   1   5 -17    0.31    0.24
  -1   5  17    0.20    0.22
   1  -5 -17    0.21    0.22
  -1  -5  17    0.30    0.22
   1   5  17    0.31    0.16
   1  -5 -17    0.48    0.32
  -2  -5 -17    1.96    0.34
   2   5 -17    2.18    0.51
  -2   5  17    2.50    0.36
   2  -5 -17    2.93    0.46
  -2  -5  17    2.64    0.36
   2  -5 -17    2.04    0.45
  -2   5 -17    2.13    0.36
  -3   5  17   -0.12    0.31
   3   5 -17    0.17    0.46
  -3  -5 -17   -0.30    0.27
  -3  -5  17    0.14    0.31
   3  -5 -17    0.19    0.40
  -3   5 -17   -0.07    0.29
   3  -5 -17   -0.17    0.34
   0  -6 -17    0.16    0.25
   0   6  17   -0.03    0.19
   0  -6  17   -0.26    0.19
   0  -6 -17   -0.16    0.22
   0   6 -17   -0.09    0.23
  -1  -6 -17    3.24    0.37
  -1   6  17    2.99    0.34
   1   6 -17    3.40    0.36
  -1  -6 -17    3.05    0.33
   1  -6  17    2.67    0.27
   1   6  17    3.54    0.29
   1  -6 -17    3.32    0.34
  -1   6 -17    3.07    0.37
   1  -6 -17    3.12    0.44
  -1  -6  17    2.81    0.35
   1  -6 -17    3.66    0.43
   2   6 -17   -0.16    0.41
  -2   6  17    0.50    0.29
  -2  -6 -17    0.21    0.27
  -2   6 -17    0.38    0.30
  -2  -6  17    0.26    0.28
   2  -6 -17    0.67    0.40
   2  -6 -17    0.40    0.31
  -3   6  17    0.11    0.33
   3   6 -17   -0.10    0.46
  -3  -6 -17   -0.12    0.28
   3  -6 -17   -0.22    0.36
  -3  -6  17    0.52    0.33
   3  -6 -17    0.39    0.36
  -3   6 -17   -0.08    0.32
   0  -7 -17   -0.12    0.23
   0  -7 -17    0.07    0.26
   0  -7  17   -0.13    0.20
   0   7  17   -0.39    0.18
   0   7 -17   -0.14    0.25
  -1  -7 -17   -0.06    0.25
   1   7 -17   -0.18    0.24
  -1  -7 -17   -0.05    0.22
  -1   7  17    0.12    0.23
   1  -7  17    0.04    0.16
  -1  -7  17   -0.17    0.23
   1  -7 -17    0.07    0.30
   1  -7 -17    0.15    0.24
   1  -7 -17   -0.14    0.22
  -1   7 -17   -0.50    0.24
  -2  -7 -17    1.67    0.34
   2   7 -17    1.69    0.51
  -2   7  17    1.28    0.33
   2  -7 -17    2.20    0.39
  -2   7 -17    1.66    0.35
   2  -7 -17    1.46    0.44
  -2  -7  17    0.84    0.31
   0   8  17    0.25    0.21
   0  -8  17   -0.16    0.20
   0   8 -17   -0.29    0.24
   0  -8 -17   -0.03    0.26
   0  -8 -17   -0.19    0.23
  -1  -8 -17    2.53    0.37
  -1  -8 -17    2.13    0.33
   1  -8  17    2.09    0.26
   1   8 -17    2.52    0.35
  -1   8  17    2.01    0.33
   1  -8 -17    2.29    0.33
   1  -8 -17    2.26    0.43
  -1   8 -17    2.10    0.36
  -1  -8  17    1.94    0.33
  -2  -8 -17    0.06    0.29
   2   8 -17    0.07    0.43
  -2   8  17   -0.06    0.26
  -2  -8  17    0.30    0.30
  -2   8 -17   -0.02    0.31
   2  -8 -17    0.09    0.35
   0  -9 -17    0.23    0.28
   0   9 -17   -0.02    0.27
   0  -9 -17   -0.04    0.24
   0  -9  17   -0.43    0.20
   0   9  17    0.01    0.22
  -1   9  17    0.19    0.26
  -1  -9 -17    0.10    0.29
   1   9 -17    0.14    0.26
  -1  -9 -17   -0.06    0.24
   1  -9 -17    0.24    0.24
  -1  -9  17    0.17    0.27
   1  -9 -17    0.05    0.33
  -1   9 -17    0.01    0.28
  -2   9  17    2.22    0.39
   2   9 -17    2.64    0.60
  -2  -9 -17    2.21    0.41
   2  -9 -17    2.25    0.52
  -2   9 -17    2.61    0.43
  -2  -9  17    2.13    0.39
   0 -10 -17    0.46    0.29
   0 -10 -17    0.78    0.34
   0 -10  17    0.32    0.26
   0  10  17    0.17    0.23
  -1  10  17    1.70    0.34
   1  10 -17    2.03    0.36
  -1 -10 -17    1.79    0.38
   1 -10 -17    1.61    0.33
  -1 -10  17    1.55    0.34
   1 -10 -17    1.75    0.43
  -1  10 -17    1.57    0.38
   0   0  18    4.36    0.36
   0   0 -18    4.73    0.41
   1   0  18    1.88    0.21
  -1   0 -18    1.96    0.30
  -1   0  18    1.56    0.28
   1   0 -18    1.60    0.28
  -2   0 -18   -0.13    0.24
   2   0 -18   -0.49    0.32
   2   0 -18   -0.17    0.17
   2   0 -18   -0.28    0.33
  -2   0  18   -0.07    0.24
  -3   0 -18   -0.06    0.27
  -3   0  18   -0.06    0.30
   3   0 -18   -0.34    0.40
   0  -1 -18   -0.11    0.21
   0  -1  18   -0.02    0.18
   0   1  18   -0.11    0.18
   0   1 -18   -0.16    0.21
   0  -1 -18    0.06    0.24
   1  -1  18    0.84    0.18
   1   1 -18    0.62    0.24
  -1  -1 -18    1.00    0.27
  -1   1  18    0.70    0.24
  -1  -1  18    0.97    0.25
   1  -1 -18    1.19    0.34
   1   1  18    0.89    0.18
  -1   1 -18    0.65    0.27
   1  -1 -18    0.98    0.25
  -2  -1 -18    0.43    0.27
  -2   1  18    0.40    0.28
   2   1 -18    0.44    0.39
   2  -1 -18    0.39    0.20
  -2   1 -18    0.54    0.28
   2  -1 -18    0.53    0.38
  -2  -1  18    0.58    0.27
   2  -1 -18    0.67    0.39
  -3   1  18    0.19    0.32
   3   1 -18    0.54    0.45
  -3  -1 -18    0.23    0.28
  -3  -1  18    0.76    0.33
   3  -1 -18    0.33    0.43
   3  -1 -18    0.16    0.41
  -3   1 -18    0.53    0.29
   0  -2 -18    4.09    0.40
   0   2 -18    4.35    0.41
   0  -2 -18    3.57    0.39
   0  -2  18    4.10    0.36
   0   2  18    3.64    0.34
   1   2 -18    0.47    0.25
  -1  -2 -18    0.76    0.26
  -1   2  18    0.77    0.25
   1  -2  18    0.90    0.18
  -1   2 -18    0.60    0.26
   1   2  18    0.72    0.18
   1  -2 -18    1.15    0.27
  -1  -2  18    0.59    0.23
   1  -2 -18    1.08    0.34
  -2  -2 -18   -0.13    0.24
  -2   2  18   -0.04    0.26
   2   2 -18   -0.33    0.33
   2  -2 -18   -0.16    0.34
   2  -2 -18   -0.04    0.33
   2  -2 -18   -0.15    0.17
  -2   2 -18   -0.10    0.25
  -2  -2  18   -0.22    0.24
  -3   2  18   -0.41    0.29
   3   2 -18   -0.25    0.39
  -3  -2 -18    0.04    0.26
   3  -2 -18   -0.69    0.38
  -3  -2  18   -0.13    0.30
   3  -2 -18    0.23    0.39
  -3   2 -18   -0.25    0.26
   0  -3 -18   -0.01    0.22
   0   3 -18    0.02    0.23
   0  -3  18    0.03    0.18
   0   3  18    0.07    0.19
   0  -3 -18    0.18    0.26
   1   3 -18    2.49    0.32
  -1  -3 -18    2.70    0.34
  -1  -3 -18    2.40    0.29
  -1   3  18    2.00    0.30
   1  -3  18    2.99    0.29
  -1   3 -18    2.36    0.34
  -1  -3  18    2.14    0.30
   1   3  18    2.29    0.23
   1  -3 -18    3.00    0.43
   1  -3 -18    2.59    0.31
   2   3 -18    0.82    0.41
  -2  -3 -18    0.55    0.27
  -2   3  18    0.96    0.30
   2  -3 -18    1.00    0.39
   2  -3 -18    0.39    0.38
  -2  -3  18    0.65    0.28
   2  -3 -18    0.58    0.21
  -2   3 -18    0.43    0.28
  -3  -3 -18   -0.02    0.28
  -3   3  18   -0.12    0.30
   3   3 -18    0.02    0.43
   3  -3 -18    0.15    0.39
   3  -3 -18    0.21    0.41
  -3  -3  18    0.26    0.31
   0  -4 -18    4.35    0.41
   0   4  18    4.44    0.36
   0  -4  18    3.89    0.35
   0   4 -18    3.75    0.38
   0  -4 -18    3.72    0.41
  -1  -4 -18    1.57    0.27
   1  -4  18    1.27    0.21
   1   4 -18    1.24    0.28
  -1  -4 -18    0.96    0.28
  -1   4  18    0.92    0.26
   1  -4 -18    1.11    0.36
   1  -4 -18    0.94    0.25
   1   4  18    1.16    0.19
  -1   4 -18    1.23    0.30
  -1  -4  18    1.25    0.27
  -2  -4 -18    0.12    0.26
  -2   4  18   -0.17    0.26
   2  -4 -18    0.20    0.33
  -2  -4  18   -0.19    0.25
   2  -4 -18    0.24    0.37
  -3   4  18    0.11    0.32
   3   4 -18   -0.73    0.41
  -3  -4 -18   -0.35    0.28
   3  -4 -18   -0.18    0.37
  -3   4 -18   -0.36    0.30
   3  -4 -18    0.01    0.37
  -3  -4  18   -0.37    0.29
   0   5 -18   -0.31    0.23
   0  -5  18   -0.13    0.19
   0  -5 -18   -0.19    0.22
   0  -5 -18   -0.04    0.25
   0   5  18   -0.07    0.19
  -1  -5 -18    0.51    0.24
   1  -5  18    1.05    0.22
  -1  -5 -18    1.01    0.29
  -1   5  18    0.73    0.26
   1   5 -18    0.59    0.26
  -1   5 -18    0.52    0.28
  -1  -5  18    0.99    0.27
   1  -5 -18    0.54    0.33
   1  -5 -18    0.73    0.25
   2   5 -18    0.34    0.45
  -2   5  18    0.15    0.28
  -2  -5 -18    0.36    0.28
  -2  -5  18    0.52    0.29
   2  -5 -18    0.02    0.34
   2  -5 -18    0.21    0.36
  -2   5 -18    0.96    0.32
  -3   5  18   -0.19    0.32
   3   5 -18   -0.07    0.45
  -3  -5 -18    0.04    0.29
   3  -5 -18    0.18    0.37
  -3  -5  18   -0.42    0.30
   3  -5 -18    0.38    0.41
  -3   5 -18   -0.16    0.33
   0   6 -18    0.25    0.26
   0   6  18    0.54    0.23
   0  -6 -18    0.53    0.26
   0  -6 -18    0.83    0.29
   0  -6  18    0.63    0.23
   1  -6  18    0.19    0.17
  -1   6  18    0.05    0.23
  -1  -6 -18    0.16    0.22
   1   6 -18    0.13    0.24
  -1  -6 -18   -0.12    0.25
  -1  -6  18    0.29    0.25
   1  -6 -18   -0.36    0.27
   1  -6 -18    0.03    0.32
   1  -6 -18    0.00    0.23
  -2   6  18   -0.02    0.27
   2   6 -18   -0.85    0.41
  -2  -6 -18    0.10    0.27
   2  -6 -18   -0.58    0.25
   2  -6 -18   -0.04    0.36
  -2   6 -18   -0.26    0.28
  -2  -6  18   -0.24    0.27
   0  -7  18    0.01    0.21
   0   7  18    0.03    0.21
   0   7 -18   -0.46    0.24
   0  -7 -18   -0.07    0.24
   0  -7 -18   -0.04    0.25
  -1  -7 -18    0.03    0.26
   1   7 -18   -0.37    0.22
  -1   7  18   -0.08    0.23
   1  -7  18   -0.27    0.15
   1  -7 -18    0.05    0.31
   1  -7 -18    0.01    0.22
  -1  -7  18   -0.07    0.23
  -2   7  18    0.09    0.27
  -2  -7 -18   -0.30    0.26
   2   7 -18   -0.77    0.41
   2  -7 -18    0.17    0.38
  -2   7 -18   -0.52    0.30
  -2  -7  18    0.16    0.29
   0   8 -18   -0.31    0.25
   0  -8  18   -0.13    0.22
   0  -8 -18    0.01    0.25
   0   8  18   -0.29    0.19
   0  -8 -18   -0.33    0.26
   1   8 -18   -0.11    0.25
  -1   8  18   -0.11    0.24
  -1  -8 -18   -0.11    0.27
   1  -8 -18    0.02    0.32
   1  -8 -18   -0.16    0.23
  -1  -8  18   -0.26    0.24
  -1   8 -18   -0.12    0.29
  -2   8  18    0.22    0.30
  -2  -8 -18   -0.13    0.30
   2   8 -18   -0.71    0.43
  -2   8 -18   -0.02    0.32
  -2  -8  18    0.00    0.31
   2  -8 -18    0.26    0.39
   0   9 -18   -0.05    0.27
   0   9  18    0.11    0.21
   0  -9  18    0.25    0.25
   0  -9 -18   -0.12    0.28
   0  -9 -18   -0.13    0.26
   1   9 -18    0.27    0.28
  -1  -9 -18   -0.13    0.31
  -1   9  18   -0.10    0.27
   1  -9 -18   -0.01    0.34
  -1  -9  18   -0.04    0.27
   1  -9 -18   -0.34    0.23
  -1   9 -18    0.32    0.31
   0 -10 -18    0.18    0.31
   0  10  18   -0.07    0.22
   0 -10 -18    0.13    0.31
   0 -10  18   -0.04    0.25
   0  10 -18    0.35    0.31
   0   0 -19    0.06    0.22
   0   0  19    0.08    0.19
  -1   0  19   -0.48    0.19
   1   0 -19   -0.21    0.21
  -1   0 -19   -0.07    0.23
   1   0  19   -0.10    0.14
  -2   0  19   -0.10    0.25
  -2   0 -19   -0.12    0.26
   2   0 -19   -0.42    0.35
  -3   0  19    0.35    0.33
   3   0 -19   -0.30    0.41
  -3   0 -19    0.02    0.29
   0  -1  19    0.00    0.19
   0  -1 -19   -0.29    0.21
   0   1  19    0.00    0.18
   0   1 -19   -0.15    0.22
  -1  -1 -19   -0.09    0.23
  -1   1  19    0.28    0.23
   1  -1  19    0.11    0.16
   1   1 -19   -0.01    0.22
  -1   1 -19   -0.12    0.24
   1  -1 -19   -0.19    0.29
   1  -1 -19   -0.35    0.19
   1   1  19   -0.02    0.15
  -1  -1  19   -0.01    0.21
  -2  -1 -19   -0.07    0.26
   2   1 -19   -0.21    0.37
  -2   1  19    0.48    0.29
  -2   1 -19   -0.22    0.26
  -2  -1  19   -0.15    0.25
   2  -1 -19   -0.16    0.36
   2  -1 -19    0.24    0.37
   3   1 -19   -0.38    0.42
  -3   1  19   -0.11    0.30
  -3  -1 -19   -0.29    0.28
   3  -1 -19   -0.19    0.40
  -3  -1  19    0.38    0.32
  -3   1 -19   -0.14    0.29
   3  -1 -19   -0.41    0.41
   0  -2 -19    0.10    0.23
   0   2 -19    0.16    0.24
   0  -2 -19    0.35    0.26
   0   2  19    0.17    0.20
   0  -2  19   -0.14    0.19
   1   2 -19    0.14    0.23
  -1   2  19    0.16    0.22
   1  -2  19    0.30    0.17
  -1  -2 -19   -0.06    0.24
   1   2  19    0.10    0.16
   1  -2 -19    0.07    0.22
  -1  -2  19    0.13    0.22
   1  -2 -19    0.02    0.31
  -1   2 -19   -0.07    0.23
  -2   2  19    0.28    0.28
   2   2 -19    0.35    0.40
  -2  -2 -19    0.08    0.27
  -2   2 -19    0.14    0.29
   2  -2 -19   -0.11    0.36
  -2  -2  19    0.11    0.27
   2  -2 -19   -0.17    0.35
  -3  -2 -19   -0.41    0.27
  -3   2  19    0.39    0.34
   3   2 -19   -0.56    0.39
  -3   2 -19    0.16    0.30
  -3  -2  19    0.13    0.33
   3  -2 -19   -0.26    0.42
   3  -2 -19   -0.25    0.39
   0   3  19    0.24    0.20
   0  -3 -19    0.18    0.27
   0   3 -19    0.30    0.25
   0  -3  19    0.05    0.19
   0  -3 -19    0.15    0.24
  -1  -3 -19    0.50    0.23
   1   3 -19    0.54    0.25
  -1   3  19    0.53    0.24
   1  -3  19    0.48    0.18
  -1  -3 -19    0.72    0.28
   1   3  19    0.28    0.17
   1  -3 -19    0.45    0.33
  -1  -3  19    0.48    0.24
  -1   3 -19    0.38    0.28
   1  -3 -19    0.20    0.23
  -2  -3 -19    0.06    0.26
  -2   3  19   -0.20    0.26
  -2   3 -19   -0.04    0.28
   2  -3 -19    0.37    0.38
   2  -3 -19    0.09    0.37
  -2  -3  19    0.06    0.28
  -3  -3 -19   -0.38    0.27
   3   3 -19   -0.35    0.43
  -3   3  19    0.17    0.33
   3  -3 -19   -0.31    0.36
   3  -3 -19   -0.02    0.43
  -3  -3  19   -0.22    0.32
   0  -4  19    4.41    0.37
   0  -4 -19    3.47    0.38
   0   4  19    3.82    0.36
   0  -4 -19    4.25    0.42
   0   4 -19    3.90    0.40
  -1   4  19   -0.15    0.22
   1   4 -19   -0.21    0.24
  -1  -4 -19    0.09    0.26
   1  -4  19    0.13    0.17
  -1   4 -19   -0.40    0.24
   1  -4 -19   -0.12    0.22
  -1  -4  19   -0.01    0.23
   1  -4 -19    0.27    0.33
  -2   4  19   -0.36    0.26
  -2  -4 -19   -0.24    0.27
  -2   4 -19   -0.43    0.27
  -2  -4  19   -0.25    0.27
   2  -4 -19   -0.03    0.32
   2  -4 -19   -0.33    0.36
   0   5  19    0.02    0.20
   0  -5 -19    0.08    0.23
   0  -5  19   -0.12    0.19
   0   5 -19   -0.31    0.24
   0  -5 -19   -0.11    0.24
   1  -5  19    1.20    0.22
   1   5 -19    1.00    0.29
  -1   5  19    1.07    0.28
  -1  -5 -19    1.12    0.31
  -1   5 -19    0.85    0.32
   1  -5 -19    0.97    0.28
  -1  -5  19    0.90    0.28
   1  -5 -19    0.99    0.36
   2   5 -19   -0.11    0.42
  -2   5  19   -0.21    0.27
  -2  -5 -19   -0.12    0.28
   2  -5 -19    0.05    0.33
  -2  -5  19   -0.02    0.27
   2  -5 -19    0.17    0.38
   0  -6  19    2.50    0.31
   0  -6 -19    2.36    0.35
   0   6 -19    1.99    0.36
   0   6  19    2.38    0.30
   0  -6 -19    2.74    0.39
  -1  -6 -19    0.00    0.27
   1   6 -19   -0.25    0.24
  -1   6  19   -0.29    0.22
  -1  -6  19   -0.05    0.24
   1  -6 -19   -0.13    0.23
   1  -6 -19    0.28    0.31
   1  -6 -19   -0.03    0.31
  -1   6 -19   -0.19    0.28
  -2   6  19   -0.13    0.26
  -2  -6 -19   -0.40    0.27
   2   6 -19   -0.77    0.42
  -2  -6  19    0.22    0.29
   2  -6 -19   -0.17    0.29
  -2   6 -19   -0.43    0.30
   2  -6 -19    0.22    0.39
   0  -7  19   -0.40    0.19
   0  -7 -19    0.18    0.26
   0   7 -19    0.08    0.28
   0  -7 -19   -0.12    0.26
   0   7  19   -0.01    0.21
   1   7 -19   -0.14    0.24
  -1   7  19    0.20    0.25
  -1  -7 -19    0.06    0.28
   1  -7 -19    0.22    0.34
   1  -7 -19    0.06    0.24
  -1  -7  19    0.15    0.26
  -2   7  19    0.26    0.30
   2   7 -19   -0.43    0.44
  -2  -7 -19    0.11    0.32
  -2   7 -19    0.02    0.33
  -2  -7  19   -0.08    0.30
   2  -7 -19    0.42    0.40
   0   8 -19    1.34    0.34
   0   8  19    1.25    0.27
   0  -8 -19    1.66    0.36
   0  -8 -19    1.52    0.34
   0  -8  19    0.97    0.28
   1   8 -19    0.18    0.27
  -1   8  19   -0.35    0.24
  -1  -8 -19   -0.37    0.28
  -1  -8  19   -0.06    0.25
   1  -8 -19   -0.07    0.31
   1  -8 -19   -0.50    0.22
   0   9  19    0.12    0.23
   0  -9 -19   -0.22    0.27
   0  -9 -19    0.11    0.32
   0   9 -19   -0.11    0.28
   0  -9  19    0.09    0.24
  -1   9  19    0.21    0.28
   1   9 -19    0.21    0.29
  -1  -9 -19   -0.19    0.32
   1  -9 -19    0.34    0.28
   1  -9 -19    0.00    0.33
  -1  -9  19   -0.17    0.28
   0   0  20   -0.14    0.19
   0   0 -20   -0.23    0.22
   1   0  20    2.61    0.25
   1   0 -20    2.99    0.36
  -1   0 -20    3.08    0.38
  -1   0  20    2.41    0.34
  -2   0  20    0.43    0.30
   2   0 -20    0.37    0.42
  -2   0 -20   -0.12    0.29
  -3   0 -20    0.11    0.32
   3   0 -20    0.52    0.45
  -3   0  20    0.35    0.33
   0   1 -20   -0.51    0.21
   0  -1 -20   -0.47    0.22
   0  -1  20   -0.35    0.17
   0   1  20   -0.02    0.20
  -1   1  20    0.00    0.24
   1  -1  20   -0.05    0.16
   1   1 -20   -0.06    0.24
  -1  -1 -20    0.08    0.26
  -1  -1  20   -0.24    0.23
   1  -1 -20   -0.03    0.32
   1  -1 -20   -0.29    0.22
  -1   1 -20   -0.50    0.25
  -2   1  20    2.04    0.37
  -2  -1 -20    2.28    0.39
   2   1 -20    1.97    0.54
   2  -1 -20    1.94    0.51
  -2   1 -20    2.25    0.39
  -2  -1  20    2.35    0.37
   2  -1 -20    2.25    0.50
   0  -2 -20    0.04    0.27
   0   2 -20   -0.03    0.24
   0  -2 -20   -0.19    0.23
   0   2  20   -0.15    0.19
   0  -2  20   -0.05    0.20
   1   2 -20    1.02    0.30
  -1  -2 -20    1.38    0.33
  -1   2  20    1.36    0.29
   1  -2  20    1.52    0.23
   1  -2 -20    1.63    0.40
  -1  -2  20    1.12    0.28
  -1   2 -20    1.11    0.33
   1  -2 -20    1.71    0.31
   2   2 -20   -0.39    0.38
  -2  -2 -20   -0.22    0.28
  -2   2  20    0.28    0.29
  -2   2 -20   -0.11    0.30
  -2  -2  20   -0.03    0.27
   2  -2 -20   -0.31    0.37
   2  -2 -20   -0.10    0.37
   0  -3 -20   -0.04    0.24
   0   3  20   -0.21    0.19
   0  -3  20    0.23    0.21
   0  -3 -20   -0.07    0.25
   0   3 -20   -0.15    0.24
   1  -3  20    0.00    0.17
  -1  -3 -20   -0.39    0.25
   1   3 -20    0.00    0.26
  -1   3  20    0.11    0.24
  -1  -3  20   -0.20    0.22
   1  -3 -20    0.08    0.23
   1  -3 -20   -0.02    0.32
  -1   3 -20   -0.23    0.26
  -2   3  20    0.58    0.30
  -2  -3 -20    0.42    0.30
  -2   3 -20    0.32    0.32
   2  -3 -20    0.35    0.39
   2  -3 -20    0.26    0.40
  -2  -3  20    0.17    0.29
   0   4  20    0.01    0.20
   0  -4  20   -0.17    0.19
   0   4 -20   -0.12    0.25
   0  -4 -20    0.05    0.25
   0  -4 -20    0.00    0.25
  -1  -4 -20    0.48    0.29
  -1   4  20    0.45    0.26
   1   4 -20    0.88    0.29
  -1   4 -20    0.43    0.30
   1  -4 -20    0.77    0.35
  -1  -4  20    0.49    0.26
   1  -4 -20    0.76    0.27
  -2  -4 -20   -0.09    0.28
  -2   4  20    0.13    0.29
  -2   4 -20    0.18    0.31
  -2  -4  20   -0.15    0.29
   2  -4 -20    0.17    0.36
   2  -4 -20    0.24    0.37
   0  -5 -20   -0.30    0.23
   0  -5  20   -0.28    0.20
   0   5  20   -0.08    0.20
   0   5 -20   -0.43    0.26
   0  -5 -20   -0.15    0.25
  -1  -5 -20   -0.28    0.26
  -1   5  20   -0.19    0.22
   1   5 -20   -0.16    0.24
   1  -5 -20    0.02    0.29
   1  -5 -20   -0.17    0.22
  -1   5 -20   -0.13    0.28
  -1  -5  20   -0.17    0.23
  -2  -5 -20    0.42    0.32
  -2   5  20   -0.05    0.28
   2  -5 -20    0.98    0.41
  -2  -5  20    0.78    0.32
  -2   5 -20   -0.07    0.31
   2  -5 -20    0.65    0.37
   0   6 -20   -0.43    0.26
   0   6  20    0.01    0.21
   0  -6 -20   -0.10    0.26
   0  -6  20   -0.18    0.21
   0  -6 -20   -0.13    0.24
   1   6 -20    0.06    0.26
  -1   6  20   -0.03    0.25
  -1  -6 -20   -0.21    0.28
  -1  -6  20   -0.27    0.24
   1  -6 -20    0.09    0.33
   1  -6 -20   -0.21    0.22
   1  -6 -20   -0.35    0.29
  -1   6 -20   -0.59    0.28
  -2  -6 -20   -0.14    0.31
  -2   6  20    0.15    0.29
   2   6 -20    0.03    0.46
   2  -6 -20    0.01    0.39
  -2  -6  20    0.25    0.31
   2  -6 -20    0.10    0.31
   0  -7 -20   -0.24    0.27
   0   7  20    0.04    0.22
   0  -7 -20   -0.15    0.26
   0  -7  20   -0.20    0.23
   0   7 -20   -0.53    0.27
   1   7 -20   -0.15    0.25
  -1  -7 -20   -0.76    0.25
  -1   7  20   -0.24    0.25
   1  -7 -20   -0.49    0.22
   1  -7 -20    0.03    0.33
  -1   7 -20   -0.10    0.29
  -1  -7  20   -0.05    0.25
   0  -8  20    0.19    0.26
   0  -8 -20    0.40    0.31
   0   8  20    0.30    0.23
   0   8 -20    0.19    0.31
   0  -8 -20   -0.21    0.27
  -1   8  20    0.11    0.27
  -1  -8 -20   -0.05    0.32
   1   8 -20   -0.09    0.26
   1  -8 -20   -0.29    0.24
   1  -8 -20   -0.07    0.31
  -1  -8  20    0.01    0.27
  -1   8 -20   -0.38    0.31
   0   0  21   -0.02    0.20
   0   0 -21   -0.04    0.24
   1   0 -21   -0.10    0.24
  -1   0 -21    0.02    0.27
  -1   0  21   -0.09    0.23
  -2   0 -21    0.05    0.30
  -2   0  21    0.05    0.28
   2   0 -21   -0.42    0.40
   0   1 -21    0.18    0.26
   0  -1  21   -0.02    0.20
   0   1  21   -0.03    0.20
   0  -1 -21    0.16    0.24
  -1  -1 -21   -0.03    0.27
   1   1 -21   -0.11    0.24
  -1   1  21   -0.01    0.23
  -1  -1  21    0.36    0.26
   1  -1 -21   -0.10    0.22
  -1   1 -21    0.26    0.29
  -2  -1 -21    0.17    0.30
   2   1 -21   -0.22    0.41
  -2   1  21   -0.11    0.27
   2  -1 -21    0.05    0.41
   2  -1 -21    0.10    0.39
  -2  -1  21    0.19    0.29
  -2   1 -21    0.08    0.31
   0  -2 -21    0.55    0.28
   0   2  21    0.53    0.23
   0  -2  21    0.24    0.22
   0   2 -21    0.71    0.30
   1   2 -21   -0.21    0.23
  -1   2  21   -0.04    0.24
  -1  -2 -21    0.18    0.29
  -1  -2  21    0.18    0.24
   1  -2 -21    0.41    0.26
   1  -2 -21    0.15    0.31
  -1   2 -21    0.13    0.30
  -2   2  21    0.50    0.30
  -2  -2 -21    0.17    0.29
   2   2 -21   -0.27    0.42
   2  -2 -21   -0.41    0.35
   2  -2 -21   -0.26    0.39
  -2  -2  21   -0.02    0.28
  -2   2 -21   -0.07    0.31
   0  -3  21   -0.31    0.21
   0   3 -21   -0.15    0.27
   0  -3 -21    0.00    0.27
   0   3  21    0.01    0.21
   0  -3 -21   -0.04    0.25
  -1   3  21    0.38    0.26
  -1  -3 -21    0.49    0.30
   1   3 -21    0.17    0.26
   1  -3 -21    0.21    0.25
  -1   3 -21    0.19    0.31
  -1  -3  21    0.41    0.26
   1  -3 -21    0.49    0.34
  -2   3  21   -0.31    0.27
  -2  -3 -21    0.12    0.30
   2  -3 -21   -0.17    0.37
   2  -3 -21   -0.40    0.35
  -2   3 -21    0.17    0.32
  -2  -3  21   -0.13    0.29
   0  -4 -21    1.54    0.34
   0  -4  21    1.15    0.28
   0  -4 -21    1.59    0.36
   0   4  21    1.70    0.29
   0   4 -21    0.83    0.33
   1   4 -21   -0.01    0.26
  -1   4  21    0.30    0.25
  -1  -4 -21    0.23    0.30
   1  -4 -21    0.31    0.26
   1  -4 -21    0.52    0.35
  -1   4 -21   -0.28    0.29
  -1  -4  21   -0.06    0.24
  -2   4  21   -0.29    0.29
  -2  -4 -21   -0.07    0.30
  -2   4 -21   -0.30    0.31
   2  -4 -21    0.21    0.39
   2  -4 -21    0.14    0.37
  -2  -4  21   -0.01    0.30
   0  -5 -21    0.08    0.26
   0   5  21    0.19    0.22
   0   5 -21   -0.07    0.28
   0  -5 -21    0.11    0.29
   0  -5  21   -0.30    0.21
  -1   5  21    0.55    0.28
  -1  -5 -21    0.25    0.30
   1   5 -21    0.31    0.27
   1  -5 -21    0.36    0.26
  -1  -5  21    0.37    0.28
  -1   5 -21    0.48    0.34
   1  -5 -21    0.42    0.35
  -2  -5 -21    0.31    0.33
   2   5 -21   -0.49    0.43
  -2   5  21   -0.25    0.28
   2  -5 -21    0.79    0.43
   2  -5 -21    0.27    0.35
  -2   5 -21    0.55    0.35
  -2  -5  21    0.15    0.31
   0   6 -21    0.64    0.32
   0  -6 -21    0.80    0.31
   0  -6 -21    0.68    0.31
   0  -6  21    1.48    0.28
   0   6  21    1.08    0.27
   1   6 -21    0.34    0.28
  -1   6  21    0.35    0.28
  -1  -6 -21    0.01    0.32
   1  -6 -21    0.35    0.37
  -1   6 -21   -0.06    0.30
   1  -6 -21    0.47    0.35
   1  -6 -21    0.45    0.27
  -1  -6  21    0.18    0.28
   0   7  21   -0.12    0.22
   0   7 -21    0.13    0.31
   0  -7 -21    0.18    0.28
   0  -7 -21    0.37    0.30
   0  -7  21   -0.07    0.23
  -1  -7 -21   -0.48    0.29
   1   7 -21    0.36    0.29
  -1   7  21    0.10    0.28
  -1   7 -21    0.10    0.34
   1  -7 -21    0.63    0.37
  -1  -7  21    0.31    0.28
   1  -7 -21   -0.32    0.25
   0   0 -22    1.61    0.35
   0   0  22    2.17    0.31
  -1   0  22   -0.13    0.25
  -1   0 -22    0.10    0.30
   1   0 -22    0.10    0.25
  -2   0  22    0.02    0.29
  -2   0 -22    0.01    0.32
   2   0 -22   -0.03    0.45
   0   1  22    0.10    0.23
   0   1 -22   -0.48    0.26
   0  -1  22    0.05    0.23
   0  -1 -22    0.43    0.29
  -1  -1 -22    0.63    0.32
  -1   1  22    0.75    0.29
   1   1 -22    0.94    0.29
   1  -1 -22    1.28    0.30
  -1   1 -22    0.76    0.33
  -1  -1  22    0.57    0.29
   2   1 -22    0.47    0.47
  -2  -1 -22    0.73    0.34
  -2   1  22    0.02    0.29
  -2  -1  22   -0.22    0.29
  -2   1 -22   -0.09    0.32
   2  -1 -22    0.09    0.45
   0  -2  22    2.59    0.33
   0   2 -22    2.49    0.40
   0   2  22    2.89    0.33
   0  -2 -22    2.76    0.38
   1   2 -22    0.31    0.27
  -1  -2 -22   -0.08    0.29
  -1   2  22    0.30    0.27
   1  -2 -22    0.34    0.34
  -1   2 -22   -0.12    0.29
   1  -2 -22    0.01    0.25
  -1  -2  22    0.45    0.28
  -2  -2 -22   -0.04    0.31
   2   2 -22   -0.10    0.43
  -2   2  22    0.08    0.31
  -2   2 -22   -0.39    0.31
   2  -2 -22    0.14    0.44
   2  -2 -22   -0.18    0.39
  -2  -2  22    0.03    0.29
   0  -3  22   -0.22    0.23
   0   3  22   -0.07    0.22
   0   3 -22    0.04    0.30
   0  -3 -22   -0.16    0.26
   0  -3 -22    0.27    0.28
  -1   3  22    0.28    0.27
  -1  -3 -22    0.35    0.32
   1   3 -22    0.49    0.29
   1  -3 -22   -0.05    0.34
   1  -3 -22    0.34    0.26
  -1   3 -22   -0.48    0.30
  -1  -3  22    0.48    0.28
  -2   3  22    0.02    0.30
  -2  -3 -22    0.02    0.33
   2  -3 -22    0.08    0.40
  -2  -3  22    0.12    0.30
  -2   3 -22   -0.05    0.34
   2  -3 -22   -0.24    0.40
   0  -4  22   -0.08    0.23
   0  -4 -22   -0.01    0.28
   0   4  22    0.47    0.24
   0  -4 -22    0.22    0.30
   0   4 -22    0.25    0.29
   1   4 -22   -0.13    0.26
  -1   4  22   -0.37    0.24
  -1  -4 -22   -0.17    0.30
   1  -4 -22   -0.02    0.24
   1  -4 -22    0.27    0.35
  -1  -4  22   -0.30    0.25
  -1   4 -22   -0.28    0.30
   0  -5 -22   -0.24    0.26
   0  -5 -22    0.28    0.29
   0   5 -22   -0.07    0.29
   0  -5  22    0.16    0.22
   0   5  22   -0.09    0.21
  -1  -5 -22   -0.39    0.29
   1   5 -22   -0.66    0.23
  -1   5  22   -0.30    0.25
   1  -5 -22   -0.45    0.24
  -1  -5  22   -0.50    0.24
   1  -5 -22   -0.13    0.33
  -1   5 -22   -0.23    0.31
   0   6  22   -0.21    0.21
   0  -6 -22    0.00    0.28
   0   6 -22   -0.14    0.29
   0  -6  22    0.22    0.24
   0  -6 -22   -0.11    0.29
  -1  -6 -22   -0.60    0.30
   1   6 -22   -0.15    0.27
  -1   6  22   -0.02    0.26
   1  -6 -22   -0.40    0.24
  -1   6 -22   -0.14    0.35
  -1  -6  22   -0.24    0.26
   1  -6 -22   -0.30    0.32
   1  -6 -22   -0.16    0.32
   0   0 -23   -0.22    0.28
   0   0  23   -0.22    0.20
  -1   0  23    0.00    0.25
  -1   0 -23    0.20    0.31
   1   0 -23    0.00    0.25
   0  -1  23    0.15    0.22
   0   1  23   -0.27    0.20
   0  -1 -23   -0.13    0.26
   0   1 -23   -0.28    0.27
  -1  -1 -23    0.26    0.31
  -1   1  23    0.17    0.27
   1   1 -23   -0.28    0.24
   1  -1 -23   -0.18    0.24
  -1  -1  23    0.38    0.28
  -1   1 -23   -0.14    0.30
   0   2 -23    0.48    0.30
   0  -2 -23    0.52    0.31
   0   2  23   -0.01    0.21
   0  -2  23    0.11    0.22
   1   2 -23    0.51    0.28
  -1   2  23    0.29    0.27
  -1  -2 -23    0.22    0.31
  -1   2 -23    0.24    0.33
   1  -2 -23   -0.01    0.25
   1  -2 -23    0.16    0.34
  -1  -2  23    0.16    0.28
   0   3  23   -0.01    0.21
   0   3 -23   -0.09    0.28
   0  -3 -23   -0.04    0.27
   0  -3 -23   -0.41    0.27
   0  -3  23   -0.04    0.22
  -1  -3 -23    0.01    0.30
   1   3 -23   -0.26    0.25
  -1   3  23    0.01    0.27
  -1   3 -23   -0.01    0.33
   1  -3 -23   -0.21    0.25
   1  -3 -23    0.14    0.33
  -1  -3  23   -0.03    0.26
   0  -4  23    0.04    0.23
   0   4  23   -0.26    0.21
   0  -4 -23   -0.08    0.28
   0   4 -23   -0.17    0.27
   0  -4 -23   -0.28    0.27
  -1   4  23    0.75    0.30
  -1  -4 -23    0.23    0.34
   1   4 -23    0.13    0.29
  -1  -4  23    0.27    0.28
   1  -4 -23    0.16    0.34
  -1   4 -23   -0.36    0.33
   1  -4 -23    0.05    0.26
   0   5 -23   -0.33    0.29
   0  -5 -23   -0.11    0.29
   0   5  23   -0.13    0.22
   0  -5  23   -0.31    0.23
   0  -5 -23   -0.27    0.28
   0   0  24    0.09    0.23
   0   0 -24    0.76    0.33
  -1   0 -24    0.62    0.35
  -1   0  24    0.90    0.31
   1   0 -24    0.38    0.28
   0   1  24    0.10    0.24
   0  -1  24   -0.19    0.22
   0  -1 -24   -0.23    0.27
   0   1 -24   -0.12    0.29
  -1   1  24    0.05    0.29
  -1  -1 -24   -0.32    0.32
   1   1 -24   -0.24    0.27
  -1  -1  24    0.02    0.28
  -1   1 -24   -0.53    0.31
   1  -1 -24   -0.20    0.26
   0   2  24    0.75    0.26
   0  -2 -24    0.36    0.32
   0  -2  24    0.14    0.24
   0   2 -24    0.45    0.31
  -1  -2 -24    0.08    0.35
   1   2 -24   -0.08    0.27
  -1   2  24    0.09    0.28
  -1   2 -24   -0.06    0.35
   1  -2 -24   -0.18    0.26
  -1  -2  24    0.19    0.29
   0   3  24   -0.14    0.22
   0  -3 -24   -0.36    0.27
   0  -3  24   -0.06    0.23
   0   3 -24    0.17    0.31
   0   0   0    0.00    0.00
;
_shelx_hkl_checksum     845
_shelx_res_file
;
    Augustin2new.res created by SHELXL-2014/7
TITL Augustin_2_0m in Pbcn
CELL 0.71073   3.9464  11.5015  19.2970  90.000  90.000  90.000
ZERR    4.00   0.0002   0.0005   0.0009   0.000   0.000   0.000
LATT 1
SYMM 0.5-X, 0.5-Y, 0.5+Z
SYMM -X, Y, 0.5-Z
SYMM 0.5+X, 0.5-Y, -Z
SFAC C  H  O  S
UNIT 36  24  4  8
OMIT -3 54.7
L.S. 15
ACTA
BOND $H
FMAP 2
PLAN 5
HTAB C4 O1_$1
EQIV $1 x+1/2, y+1/2, -z+1/2
SIZE 0.12 0.15 0.53
WPDB
CONF
HTAB
TEMP 23.000
WGHT    0.064800    0.649000
FVAR       0.26298
S1    4    0.142997    0.466695    0.089548    11.00000    0.08244    0.06433 =
         0.08746   -0.00609    0.00586   -0.00158
O1    3    0.000000    0.148560    0.250000    10.50000    0.13585    0.03376 =
         0.15034    0.00000    0.02258    0.00000
C1    1   -0.018479    0.336359    0.064099    11.00000    0.07724    0.07161 =
         0.08829   -0.02876   -0.00449    0.00475
AFIX  43
H1    2   -0.064987    0.316348    0.018383    11.00000   -1.20000
AFIX   0
C2    1   -0.070098    0.265965    0.118874    11.00000    0.06352    0.04961 =
         0.11324   -0.02766   -0.00214   -0.00407
AFIX  43
H2    2   -0.156241    0.191006    0.114842    11.00000   -1.20000
AFIX   0
C3    1    0.020192    0.317416    0.183973    11.00000    0.04855    0.03827 =
         0.09562   -0.01274   -0.00130    0.00030
C4    1    0.139735    0.427387    0.174151    11.00000    0.05704    0.04421 =
         0.08001   -0.00852   -0.00227   -0.00432
AFIX  43
H4    2    0.211611    0.475548    0.209965    11.00000   -1.20000
AFIX   0
C5    1    0.000000    0.255037    0.250000    10.50000    0.05390    0.03666 =
         0.11104    0.00000    0.00483    0.00000
HKLF 4
REM  Augustin_2_0m in Pbcn
REM R1 =  0.0472 for     667 Fo > 4sig(Fo)  and  0.0744 for all     972 data
REM     56 parameters refined using      0 restraints
END
WGHT      0.0630      0.6406
REM Instructions for potential hydrogen bonds
HTAB C4 O1_$1
REM Highest difference peak  0.352,  deepest hole -0.219,  1-sigma level  0.052
Q1    1   0.0589  0.3921  0.0880  11.00000  0.05    0.35
Q2    1   0.0812  0.3553  0.1801  11.00000  0.05    0.24
Q3    1  -0.0234  0.2948  0.1509  11.00000  0.05    0.24
Q4    1   0.0688  0.2834  0.0917  11.00000  0.05    0.19
Q5    1   0.0000  0.1198  0.2500  10.50000  0.05    0.17
;
_shelx_res_checksum     51602
