# Supplementary material for: Crystal structure of a new polymorph of di(thio­phen-3-yl) ketone
Source: Acta Crystallogr E Crystallogr Commun. 2017 Sep 29;73(Pt 10):1560–2. doi: 10.1107/S2056989017013342 (PMC5730318; doi:10.1107/S2056989017013342)
Supplement: Supplementary file 2 [file e-73-01560-Isup2.hkl]

data_I                                                                          
_shelx_title ' Augustin_2_0m in Pbcn'                                           
_shelx_refln_list_code          4                                               
_shelx_F_calc_maximum      110.81                                               
_exptl_crystal_F_000       400.00                                               
_reflns_d_resolution_high  0.7777                                               
                                                                                
loop_                                                                           
 _space_group_symop_operation_xyz                                               
 'x, y, z'                                                                      
 '-x+1/2, -y+1/2, z+1/2'                                                        
 '-x, y, -z+1/2'                                                                
 'x+1/2, -y+1/2, -z'                                                            
 '-x, -y, -z'                                                                   
 'x-1/2, y-1/2, -z-1/2'                                                         
 'x, -y, z-1/2'                                                                 
 '-x-1/2, y-1/2, z'                                                             
                                                                                
_cell_length_a     3.9464                                                       
_cell_length_b    11.5015                                                       
_cell_length_c    19.2970                                                       
_cell_angle_alpha  90.000                                                       
_cell_angle_beta   90.000                                                       
_cell_angle_gamma  90.000                                                       
                                                                                
_shelx_F_squared_multiplier     1.000                                           
                                                                                
loop_                                                                           
 _refln_index_h                                                                 
 _refln_index_k                                                                 
 _refln_index_l                                                                 
 _refln_F_squared_calc                                                          
 _refln_F_squared_meas                                                          
 _refln_F_squared_sigma                                                         
 _refln_observed_status                                                         
   2   0   0       2092.18       2363.49        45.10 o                         
   4   0   0         20.24         30.80         6.36 o                         
   1   1   0       9997.84      10758.44       249.60 o                         
   3   1   0        555.11        529.86        10.48 o                         
   5   1   0          0.02          0.36         4.09 o                         
   0   2   0         93.58         48.96         1.31 o                         
   2   2   0       2669.57       2772.44        44.01 o                         
   4   2   0        261.93        243.37         6.79 o                         
   1   3   0          1.84          1.21         0.42 o                         
   3   3   0        906.83        874.70        15.84 o                         
   0   4   0       2952.16       2695.70       128.91 o                         
   2   4   0         33.54         32.26         1.56 o                         
   4   4   0         26.73         40.20         4.60 o                         
   1   5   0       1955.01       2027.78        22.55 o                         
   3   5   0         18.10         16.33         3.00 o                         
   0   6   0        582.59        624.24        11.81 o                         
   2   6   0        101.64         85.39         2.95 o                         
   4   6   0         15.10          9.87         2.28 o                         
   1   7   0        352.28        341.69         4.76 o                         
   3   7   0          2.42         -0.56         1.61 o                         
   0   8   0        161.29        144.45         5.13 o                         
   2   8   0          1.01         -1.74         1.69 o                         
   4   8   0          0.83         -0.56         2.36 o                         
   1   9   0         85.89         74.48         2.68 o                         
   3   9   0          2.53         -2.68         1.79 o                         
   0  10   0        694.02        683.18        13.85 o                         
   2  10   0         26.49         22.29         3.06 o                         
   1  11   0          0.35         -2.06         1.38 o                         
   3  11   0         37.42         46.83         3.57 o                         
   0  12   0          5.53          1.83         2.30 o                         
   2  12   0         57.93         63.55         6.87 o                         
   1  13   0         13.37         14.15         2.21 o                         
   0  14   0         67.71         79.24         6.94 o                         
   1   1   1      12279.26      13831.05       139.88 o                         
   2   1   1          1.30          6.85         1.86 o                         
   3   1   1        122.18        131.62         3.19 o                         
   4   1   1         15.68         16.20         2.44 o                         
   5   1   1          5.02          6.24         3.20 o                         
   0   2   1       5380.33       5074.12        54.62 o                         
   1   2   1        868.47        889.43         7.42 o                         
   2   2   1         17.16         43.55         3.70 o                         
   3   2   1          7.85         10.27         1.75 o                         
   4   2   1          1.91         18.74         2.38 o                         
   5   2   1          3.84          4.47         3.03 o                         
   1   3   1          0.08          0.74         0.32 o                         
   2   3   1       1318.47       1315.48        13.90 o                         
   3   3   1        352.39        350.47         5.61 o                         
   4   3   1          0.47         -0.67         1.80 o                         
   0   4   1        908.12        842.57        10.57 o                         
   1   4   1       1906.63       1933.36        14.62 o                         
   2   4   1        456.22        485.93         4.59 o                         
   3   4   1         89.48         86.35         2.20 o                         
   4   4   1         98.70         99.27         3.36 o                         
   1   5   1        220.18        196.97         2.02 o                         
   2   5   1        672.97        658.77         6.30 o                         
   3   5   1        198.52        184.07         2.70 o                         
   4   5   1         20.54         24.57         3.21 o                         
   0   6   1       3859.16       3873.21        46.38 o                         
   1   6   1        895.15        880.78         7.97 o                         
   2   6   1         52.84         56.77         1.67 o                         
   3   6   1         18.83         20.80         1.27 o                         
   4   6   1          4.91          2.58         1.76 o                         
   1   7   1        340.67        327.67         3.58 o                         
   2   7   1        564.78        533.04         6.15 o                         
   3   7   1         13.94         13.42         1.28 o                         
   4   7   1          0.46         -1.01         1.59 o                         
   0   8   1         27.31         20.57         1.57 o                         
   1   8   1        454.23        432.54         4.34 o                         
   2   8   1         27.50         32.34         2.20 o                         
   3   8   1         32.72         27.29         1.65 o                         
   4   8   1          0.66         -1.91         1.67 o                         
   1   9   1        122.82        116.46         2.21 o                         
   2   9   1         98.49         94.19         2.60 o                         
   3   9   1          1.36         -2.09         1.39 o                         
   4   9   1          4.90          5.52         1.73 o                         
   0  10   1          0.63         -2.16         1.44 o                         
   1  10   1         60.96         64.69         1.90 o                         
   2  10   1         17.16         18.60         2.11 o                         
   3  10   1          0.01         -0.47         1.64 o                         
   1  11   1         60.63         45.56         1.66 o                         
   2  11   1         39.18         44.25         2.74 o                         
   3  11   1          8.95         10.73         1.99 o                         
   0  12   1         39.30         41.81         2.42 o                         
   1  12   1         25.66         29.05         1.54 o                         
   2  12   1          9.60          9.85         2.20 o                         
   1  13   1         30.23         28.96         1.58 o                         
   2  13   1          2.34          0.45         2.24 o                         
   0  14   1          3.29          6.77         2.08 o                         
   1  14   1          0.00         -1.25         1.56 o                         
   1   0   2       4915.77       5079.06        79.20 o                         
   2   0   2        311.12        323.34         5.49 o                         
   3   0   2         30.64         28.08         2.16 o                         
   4   0   2         35.68         28.50         4.60 o                         
   5   0   2         26.89         28.40         5.21 o                         
   1   1   2        854.52        904.26         9.43 o                         
   2   1   2       3043.58       3083.38        31.51 o                         
   3   1   2         13.49         13.07         2.84 o                         
   4   1   2         27.79         30.93         2.79 o                         
   5   1   2          0.11          3.64         3.06 o                         
   0   2   2       2430.41       2313.63        21.45 o                         
   1   2   2       6755.58       6997.25        62.23 o                         
   2   2   2        111.49        114.16         3.86 o                         
   3   2   2        273.78        256.02         4.50 o                         
   4   2   2          1.22         -0.09         2.60 o                         
   5   2   2          8.20         10.40         3.28 o                         
   1   3   2         32.94         43.53         0.75 o                         
   2   3   2       1262.96       1195.19        11.64 o                         
   3   3   2         47.59         50.05         4.39 o                         
   4   3   2          8.72         12.56         2.47 o                         
   0   4   2        447.36        376.57         5.17 o                         
   1   4   2        420.55        400.49         3.37 o                         
   2   4   2         31.48         34.19         1.75 o                         
   3   4   2          0.21         -1.24         1.25 o                         
   4   4   2         25.48         29.56         2.87 o                         
   1   5   2         33.88         19.70         0.71 o                         
   2   5   2         54.17         46.49         1.91 o                         
   3   5   2         78.72         91.17         3.50 o                         
   4   5   2          1.43          0.27         2.48 o                         
   0   6   2        223.49        188.62         3.72 o                         
   1   6   2         32.00         27.42         1.02 o                         
   2   6   2          0.77         -1.28         0.85 o                         
   3   6   2         21.37         18.46         1.24 o                         
   4   6   2          3.68          8.61         1.87 o                         
   1   7   2        457.38        488.57         4.69 o                         
   2   7   2          0.78         -1.15         1.65 o                         
   3   7   2          1.20          2.45         1.13 o                         
   4   7   2          3.59          2.55         1.59 o                         
   0   8   2          0.00         -1.66         1.23 o                         
   1   8   2        111.86         92.53         2.08 o                         
   2   8   2          1.71          0.25         0.92 o                         
   3   8   2         29.47         28.73         1.64 o                         
   4   8   2          0.86          1.99         1.72 o                         
   1   9   2         18.64         15.79         1.06 o                         
   2   9   2        129.08        108.33         2.56 o                         
   3   9   2          0.55          2.68         1.40 o                         
   4   9   2          0.60         -0.99         1.69 o                         
   0  10   2          1.84         -2.17         1.45 o                         
   1  10   2         40.95         35.01         1.46 o                         
   2  10   2          8.79          7.97         1.89 o                         
   3  10   2          0.13         -0.80         1.63 o                         
   1  11   2         83.74         69.85         2.08 o                         
   2  11   2          5.39          6.67         2.08 o                         
   3  11   2          0.00          1.28         1.84 o                         
   0  12   2         98.50         91.57         3.27 o                         
   1  12   2         31.18         34.05         1.60 o                         
   2  12   2          1.35         -2.31         2.00 o                         
   1  13   2          2.80          2.20         1.28 o                         
   2  13   2         27.67         27.28         2.78 o                         
   0  14   2          8.80         12.95         2.22 o                         
   1  14   2          8.69          8.73         1.76 o                         
   1   1   3        290.79        331.29         3.66 o                         
   2   1   3         24.29         36.74         2.85 o                         
   3   1   3         43.79         42.69         2.31 o                         
   4   1   3          0.47         -2.12         2.14 o                         
   5   1   3          3.26          0.69         3.48 o                         
   0   2   3       7072.33       7482.31       119.53 o                         
   1   2   3        693.26        742.30         7.11 o                         
   2   2   3        162.64        150.78         2.22 o                         
   3   2   3         32.06         44.81         2.30 o                         
   4   2   3          3.62         -3.58         2.39 o                         
   1   3   3        270.65        264.16         2.37 o                         
   2   3   3        464.30        502.75         4.87 o                         
   3   3   3         57.48         60.01         2.81 o                         
   4   3   3          0.29         -2.58         2.44 o                         
   0   4   3        580.15        504.95         6.69 o                         
   1   4   3        306.09        319.93         2.86 o                         
   2   4   3        245.56        227.07         2.86 o                         
   3   4   3          1.55         -0.29         0.97 o                         
   4   4   3         27.00         29.29         3.23 o                         
   1   5   3        927.90        909.50         7.48 o                         
   2   5   3         29.85         28.66         1.63 o                         
   3   5   3        262.21        243.24         3.16 o                         
   4   5   3         17.77         13.94         2.22 o                         
   0   6   3       1561.96       1431.55        24.98 o                         
   1   6   3         78.83         80.10         1.38 o                         
   2   6   3         99.92        102.06         2.01 o                         
   3   6   3          1.81         -0.33         1.02 o                         
   4   6   3         54.41         58.69         3.07 o                         
   1   7   3        629.29        594.40         5.52 o                         
   2   7   3         65.85         58.92         1.85 o                         
   3   7   3        102.76        103.81         2.25 o                         
   4   7   3          7.56          7.55         1.84 o                         
   0   8   3       2093.88       2097.69        25.94 o                         
   1   8   3          4.41          2.88         0.95 o                         
   2   8   3          1.95         -0.65         0.92 o                         
   3   8   3          3.61          3.17         1.47 o                         
   4   8   3          7.35         12.13         1.77 o                         
   1   9   3        139.19        128.35         2.16 o                         
   2   9   3         37.56         33.21         2.06 o                         
   3   9   3         84.19         98.93         2.51 o                         
   0  10   3        510.03        504.49         9.10 o                         
   1  10   3         32.25         21.50         1.68 o                         
   2  10   3          3.68          1.89         1.51 o                         
   3  10   3         16.89         11.78         2.38 o                         
   1  11   3         81.29         90.13         2.23 o                         
   2  11   3          5.16          5.70         1.92 o                         
   3  11   3         13.96         16.93         2.18 o                         
   0  12   3          0.17         -1.43         1.57 o                         
   1  12   3          0.26          0.71         1.17 o                         
   2  12   3         23.51         22.82         2.34 o                         
   1  13   3          5.72          9.05         1.48 o                         
   2  13   3          0.54          7.55         2.19 o                         
   0  14   3         35.83         49.00         2.94 o                         
   1  14   3          0.23         -0.18         1.61 o                         
   0   0   4       5345.13       6138.04        66.41 o                         
   1   0   4        256.07        229.99         5.23 o                         
   2   0   4        196.01        167.04         4.45 o                         
   3   0   4          0.66         -3.05         2.03 o                         
   4   0   4         89.56         81.14         6.29 o                         
   5   0   4          8.45          7.81         6.80 o                         
   1   1   4       2160.35       2310.65        16.45 o                         
   2   1   4        298.40        261.41         3.10 o                         
   3   1   4        171.08        164.80         3.41 o                         
   4   1   4         11.25          6.41         2.43 o                         
   0   2   4       2112.81       2008.35        37.29 o                         
   1   2   4       1075.05       1018.13         7.78 o                         
   2   2   4         28.40         34.91         1.23 o                         
   3   2   4         85.79         67.01         3.84 o                         
   4   2   4          8.90          3.30         2.65 o                         
   1   3   4         13.16         10.27         0.53 o                         
   2   3   4        898.85        858.19         9.02 o                         
   3   3   4        165.89        149.28         2.69 o                         
   4   3   4          2.03         -2.99         2.44 o                         
   0   4   4       2600.83       2643.66        31.74 o                         
   1   4   4        684.34        622.90         5.03 o                         
   2   4   4          7.44          8.80         0.96 o                         
   3   4   4         35.35         35.88         1.48 o                         
   4   4   4         22.70         19.58         3.05 o                         
   1   5   4        144.03        143.56         1.70 o                         
   2   5   4        206.15        189.31         2.69 o                         
   3   5   4          8.18         16.11         1.46 o                         
   4   5   4         19.03         22.81         2.37 o                         
   0   6   4         74.27         85.06         3.32 o                         
   1   6   4        199.76        170.72         2.05 o                         
   2   6   4          8.68         10.80         1.06 o                         
   3   6   4          2.10          1.69         1.06 o                         
   4   6   4          2.41          6.27         2.11 o                         
   1   7   4          5.62          1.87         0.72 o                         
   2   7   4        101.01        101.94         2.23 o                         
   3   7   4          5.98          7.10         1.22 o                         
   4   7   4          0.34          1.07         1.73 o                         
   0   8   4        105.15        109.67         3.00 o                         
   1   8   4         37.69         40.40         1.29 o                         
   2   8   4          2.71          4.02         1.00 o                         
   3   8   4         18.53         25.55         1.66 o                         
   4   8   4          0.65          2.51         1.76 o                         
   1   9   4         22.39         21.65         1.15 o                         
   2   9   4          0.56          2.94         1.25 o                         
   3   9   4          1.71          4.59         1.56 o                         
   0  10   4          4.14          1.30         1.94 o                         
   1  10   4         33.65         27.00         1.44 o                         
   2  10   4         21.60         23.75         1.84 o                         
   3  10   4          1.83          0.37         1.62 o                         
   1  11   4         63.60         59.13         1.95 o                         
   2  11   4         48.54         38.25         2.45 o                         
   3  11   4          5.94         10.84         2.22 o                         
   0  12   4         45.16         48.25         2.51 o                         
   1  12   4         62.77         67.16         2.11 o                         
   2  12   4          0.10          0.26         1.97 o                         
   1  13   4          2.15         -1.61         1.27 o                         
   2  13   4         41.98         53.90         3.36 o                         
   0  14   4         27.61         33.58         3.40 o                         
   1  14   4         29.27         34.17         2.35 o                         
   1   1   5        385.67        380.57         3.33 o                         
   2   1   5         59.74         61.75         1.69 o                         
   3   1   5         43.07         48.27         2.73 o                         
   4   1   5         22.98         15.87         3.32 o                         
   0   2   5        118.76        132.19         2.11 o                         
   1   2   5         52.18         49.70         1.07 o                         
   2   2   5          1.61          2.32         1.03 o                         
   3   2   5          5.23          1.55         1.65 o                         
   4   2   5          0.88         -2.35         2.71 o                         
   1   3   5         40.16         43.05         1.02 o                         
   2   3   5        424.26        445.42         5.50 o                         
   3   3   5          0.10          4.63         1.21 o                         
   4   3   5          1.84         -3.79         2.53 o                         
   0   4   5         12.54          6.41         0.88 o                         
   1   4   5        590.27        594.07         5.03 o                         
   2   4   5          3.76          2.68         0.83 o                         
   3   4   5         66.31         59.78         1.85 o                         
   4   4   5          0.37         -3.26         2.17 o                         
   1   5   5        196.66        232.76         2.61 o                         
   2   5   5        266.28        261.44         3.53 o                         
   3   5   5          4.05          5.96         1.09 o                         
   4   5   5          8.72         13.62         4.07 o                         
   0   6   5        122.87         77.94         2.23 o                         
   1   6   5        530.97        520.62         4.66 o                         
   2   6   5          1.96          0.17         1.00 o                         
   3   6   5          1.73          2.55         1.25 o                         
   4   6   5          1.28          0.84         2.98 o                         
   1   7   5         75.77         61.15         1.37 o                         
   2   7   5        472.89        454.02         5.55 o                         
   3   7   5         28.88         33.72         1.66 o                         
   4   7   5          8.43         10.51         1.85 o                         
   0   8   5        156.22        134.44         3.22 o                         
   1   8   5        586.90        567.17         5.74 o                         
   2   8   5          3.73          3.02         1.03 o                         
   3   8   5         39.70         39.70         1.84 o                         
   4   8   5          5.48          6.13         1.87 o                         
   1   9   5        261.97        256.36         3.19 o                         
   2   9   5        289.88        296.87         4.21 o                         
   3   9   5          0.05          0.82         1.37 o                         
   0  10   5        100.20        102.64         3.30 o                         
   1  10   5        178.70        191.86         3.40 o                         
   2  10   5          0.64          2.17         1.52 o                         
   3  10   5          8.36          9.42         1.90 o                         
   1  11   5          0.51          2.66         1.08 o                         
   2  11   5         88.23        111.81         4.63 o                         
   3  11   5         28.02         29.20         2.69 o                         
   0  12   5         47.69         52.57         2.65 o                         
   1  12   5         46.02         60.52         2.04 o                         
   2  12   5          0.96          0.72         1.96 o                         
   1  13   5          0.68          1.65         1.35 o                         
   2  13   5          3.60          8.25         2.23 o                         
   0  14   5          0.47          2.64         2.27 o                         
   1  14   5          0.20          0.34         1.55 o                         
   0   0   6       8325.07       8517.42       128.74 o                         
   1   0   6         21.91         32.87         1.40 o                         
   2   0   6         28.01         32.00         2.17 o                         
   3   0   6         25.34         19.43         3.29 o                         
   4   0   6         14.26         21.42         4.24 o                         
   1   1   6        406.32        392.36         4.85 o                         
   2   1   6         16.75         15.34         1.15 o                         
   3   1   6        191.56        190.31         3.41 o                         
   4   1   6          2.33          1.20         2.87 o                         
   0   2   6       1243.70       1164.96        15.14 o                         
   1   2   6        211.89        235.28         2.27 o                         
   2   2   6        159.71        149.85         2.27 o                         
   3   2   6         38.56         36.40         1.91 o                         
   4   2   6         31.91         32.37         3.72 o                         
   1   3   6       1405.57       1421.75        11.26 o                         
   2   3   6         50.23         53.66         1.53 o                         
   3   3   6         92.78         84.55         2.29 o                         
   4   3   6          0.10         -2.96         1.98 o                         
   0   4   6       1700.42       1676.21        20.44 o                         
   1   4   6          2.18          3.23         0.55 o                         
   2   4   6         24.33         22.40         1.17 o                         
   3   4   6         16.17         22.62         1.43 o                         
   4   4   6         15.72         15.60         2.50 o                         
   1   5   6        322.18        308.82         3.21 o                         
   2   5   6          1.40          6.36         1.22 o                         
   3   5   6        124.29        117.20         2.36 o                         
   4   5   6          5.14          6.45         2.35 o                         
   0   6   6        610.15        590.50         8.17 o                         
   1   6   6         43.43         40.73         1.14 o                         
   2   6   6         30.05         28.55         1.22 o                         
   3   6   6         17.28         16.54         1.38 o                         
   4   6   6         34.43         33.83         2.50 o                         
   1   7   6          4.97          3.61         0.73 o                         
   2   7   6         20.48         27.12         1.35 o                         
   3   7   6         28.31         31.77         1.70 o                         
   4   7   6          1.90          1.05         1.73 o                         
   0   8   6        272.79        268.68         4.73 o                         
   1   8   6          3.01          2.01         0.90 o                         
   2   8   6         52.27         64.90         1.97 o                         
   3   8   6          0.92          1.79         1.43 o                         
   4   8   6          1.41         -0.45         1.77 o                         
   1   9   6         20.99         32.89         1.89 o                         
   2   9   6         15.10         23.50         1.57 o                         
   3   9   6          6.13          6.34         1.56 o                         
   0  10   6        347.77        344.05         6.90 o                         
   1  10   6          5.69          9.91         1.10 o                         
   2  10   6         22.98         21.95         1.88 o                         
   3  10   6          0.02          1.12         1.78 o                         
   1  11   6         81.54         80.97         2.13 o                         
   2  11   6          0.36          1.71         1.84 o                         
   3  11   6          3.02          7.87         2.45 o                         
   0  12   6         93.34         90.60         3.28 o                         
   1  12   6          9.38          9.10         1.28 o                         
   2  12   6         11.53          9.06         2.14 o                         
   1  13   6         15.87         15.43         1.60 o                         
   2  13   6         10.32          9.16         2.28 o                         
   0  14   6         31.42         43.47         3.05 o                         
   1  14   6          1.53          0.47         1.59 o                         
   1   1   7        121.93        126.09         1.68 o                         
   2   1   7         47.12         63.09         1.65 o                         
   3   1   7          3.42          7.32         1.36 o                         
   4   1   7          0.09          0.49         2.88 o                         
   0   2   7       1086.37       1269.12        14.90 o                         
   1   2   7        114.15        111.53         1.36 o                         
   2   2   7        242.77        250.25         3.60 o                         
   3   2   7          2.95          4.94         1.44 o                         
   4   2   7          9.39         11.24         2.30 o                         
   1   3   7         84.54        101.45         1.61 o                         
   2   3   7         54.01         55.68         1.61 o                         
   3   3   7         18.31         24.93         1.90 o                         
   4   3   7          4.46          0.43         2.14 o                         
   0   4   7       1255.88       1330.06        15.01 o                         
   1   4   7        286.93        287.58         2.85 o                         
   2   4   7         55.16         59.06         2.05 o                         
   3   4   7         11.62         12.04         1.21 o                         
   4   4   7          7.92          8.36         2.41 o                         
   1   5   7        639.02        703.05         6.03 o                         
   2   5   7        356.03        353.32         4.49 o                         
   3   5   7          0.43          0.19         1.09 o                         
   4   5   7          0.18         -0.09         1.85 o                         
   0   6   7        940.51        965.39        12.93 o                         
   1   6   7        313.99        294.10         3.22 o                         
   2   6   7          2.59          0.68         0.91 o                         
   3   6   7         17.61         18.41         2.10 o                         
   4   6   7         10.27         12.99         2.21 o                         
   1   7   7         14.80         17.11         0.92 o                         
   2   7   7        113.98        110.99         2.29 o                         
   3   7   7        209.89        222.07         4.15 o                         
   4   7   7          5.38          5.51         1.84 o                         
   0   8   7         45.27         40.15         2.04 o                         
   1   8   7        168.14        155.11         2.41 o                         
   2   8   7        148.02        155.66         2.76 o                         
   3   8   7          3.76          4.50         1.51 o                         
   4   8   7         19.52         20.03         2.20 o                         
   1   9   7        551.56        562.21         5.70 o                         
   2   9   7        116.85        119.66         2.76 o                         
   3   9   7          5.34          5.73         1.75 o                         
   0  10   7        735.91        790.08        12.99 o                         
   1  10   7         93.95        102.37         2.07 o                         
   2  10   7         15.03         11.01         1.75 o                         
   3  10   7          8.86         14.29         2.05 o                         
   1  11   7          6.03          9.86         1.19 o                         
   2  11   7         27.61         33.11         2.49 o                         
   3  11   7         30.40         32.13         2.64 o                         
   0  12   7          6.44         14.83         1.95 o                         
   1  12   7         12.08         13.68         1.45 o                         
   2  12   7         13.24         13.70         2.24 o                         
   1  13   7          0.06          0.34         1.30 o                         
   0  14   7          5.43          9.76         2.14 o                         
   0   0   8        703.20        837.24        12.59 o                         
   1   0   8       1016.58       1052.36        11.91 o                         
   2   0   8          4.20         -0.89         1.71 o                         
   3   0   8          7.51          8.69         2.04 o                         
   4   0   8          0.29         -0.40         2.15 o                         
   1   1   8       1210.40       1363.27        10.73 o                         
   2   1   8        690.92        681.43         6.85 o                         
   3   1   8          1.70          1.09         1.65 o                         
   4   1   8          8.94          7.90         1.83 o                         
   0   2   8       1093.09       1202.88        15.22 o                         
   1   2   8       1260.26       1254.96         9.94 o                         
   2   2   8          0.09         -0.69         1.10 o                         
   3   2   8         49.01         46.39         1.87 o                         
   4   2   8         20.45         25.51         2.18 o                         
   1   3   8        529.09        632.45         5.17 o                         
   2   3   8        530.88        510.53         5.83 o                         
   3   3   8        150.52        148.47         2.70 o                         
   4   3   8          2.34          1.40         1.81 o                         
   0   4   8        217.80        280.68         5.19 o                         
   1   4   8        549.36        541.33         4.59 o                         
   2   4   8         95.72         99.69         2.23 o                         
   3   4   8         12.74         10.04         1.28 o                         
   4   4   8          6.09          8.22         2.03 o                         
   1   5   8         69.81         71.47         1.43 o                         
   2   5   8        164.09        154.75         2.49 o                         
   3   5   8         26.02         34.76         1.57 o                         
   4   5   8          7.05          3.20         2.53 o                         
   0   6   8        427.15        447.25         7.30 o                         
   1   6   8        129.35        125.18         1.95 o                         
   2   6   8        231.29        251.90         3.41 o                         
   3   6   8          5.18          2.22         1.30 o                         
   4   6   8         23.50         23.19         2.46 o                         
   1   7   8         80.84         94.57         1.84 o                         
   2   7   8         54.26         49.96         1.82 o                         
   3   7   8         17.49         24.90         1.79 o                         
   4   7   8          0.01         -0.43         1.77 o                         
   0   8   8        547.15        542.80        13.14 o                         
   1   8   8          1.94          3.93         0.97 o                         
   2   8   8        133.27        122.71         2.54 o                         
   3   8   8          1.10          0.43         1.47 o                         
   1   9   8        227.31        234.29         3.32 o                         
   2   9   8          9.16         10.30         1.42 o                         
   3   9   8         12.95         11.09         1.90 o                         
   0  10   8         69.21         69.53         2.89 o                         
   1  10   8         28.85         27.67         1.33 o                         
   2  10   8         23.81         29.92         2.10 o                         
   3  10   8          0.59         -0.15         1.81 o                         
   1  11   8         48.42         47.11         1.64 o                         
   2  11   8         25.41         28.39         2.44 o                         
   0  12   8          0.68          1.41         1.66 o                         
   1  12   8         41.77         44.91         2.04 o                         
   2  12   8          0.26         -1.11         1.95 o                         
   1  13   8          2.51          1.14         1.35 o                         
   0  14   8          2.13         -0.49         1.94 o                         
   1   1   9         19.77         25.46         0.81 o                         
   2   1   9         68.85         84.49         1.87 o                         
   3   1   9          4.05          3.83         1.45 o                         
   4   1   9          5.25          4.40         1.84 o                         
   0   2   9       2410.09       2787.32        30.43 o                         
   1   2   9          0.59          3.18         0.63 o                         
   2   2   9         60.23         59.15         2.31 o                         
   3   2   9          3.04          0.84         1.49 o                         
   4   2   9          0.54         -1.51         1.75 o                         
   1   3   9        454.27        517.28         4.57 o                         
   2   3   9         14.35         15.78         1.44 o                         
   3   3   9         69.36         80.02         2.23 o                         
   4   3   9          3.60          4.36         1.94 o                         
   0   4   9        295.45        256.81         3.82 o                         
   1   4   9          5.81          5.31         0.65 o                         
   2   4   9        203.93        198.16         3.01 o                         
   3   4   9          0.29          0.05         1.20 o                         
   4   4   9         53.52         56.17         3.61 o                         
   1   5   9        104.47         85.49         1.50 o                         
   2   5   9          0.74         -0.98         0.91 o                         
   3   5   9        184.81        191.46         3.41 o                         
   4   5   9          3.81          1.77         2.04 o                         
   0   6   9       1018.41        994.62        11.83 o                         
   1   6   9         15.23         20.24         0.92 o                         
   2   6   9          4.06          6.10         1.10 o                         
   3   6   9          7.06          3.54         1.44 o                         
   4   6   9          8.07         12.07         2.32 o                         
   1   7   9        783.23        775.03         7.69 o                         
   2   7   9         52.30         54.82         1.90 o                         
   3   7   9          2.61          3.91         1.49 o                         
   4   7   9          0.28         -0.16         1.81 o                         
   0   8   9        785.66        795.42        10.08 o                         
   1   8   9        108.75         97.75         2.34 o                         
   2   8   9          2.19         -0.54         1.14 o                         
   3   8   9         10.17          7.38         1.61 o                         
   1   9   9         14.97         11.31         1.15 o                         
   2   9   9         30.04         26.37         1.99 o                         
   3   9   9         75.11         79.66         3.36 o                         
   0  10   9         14.85         18.10         1.77 o                         
   1  10   9         22.66         27.99         1.39 o                         
   2  10   9         33.41         29.10         2.15 o                         
   3  10   9          0.01         -1.08         1.84 o                         
   1  11   9         79.54         86.76         2.18 o                         
   2  11   9         18.70         21.90         2.11 o                         
   0  12   9         62.08         65.10         2.85 o                         
   1  12   9         10.63         14.58         1.50 o                         
   2  12   9          3.15          3.22         2.08 o                         
   1  13   9          4.78          3.33         1.39 o                         
   0   0  10        939.62        980.52        14.81 o                         
   1   0  10       1227.52       1341.69        15.22 o                         
   2   0  10        134.00        123.28         3.29 o                         
   3   0  10        142.26        144.99         3.97 o                         
   4   0  10         28.28         32.13         3.81 o                         
   1   1  10        490.31        506.93         4.32 o                         
   2   1  10        542.84        553.60         6.56 o                         
   3   1  10        100.32         96.95         2.37 o                         
   4   1  10          2.49          3.32         2.00 o                         
   0   2  10       1231.37       1336.28        15.18 o                         
   1   2  10        268.41        272.83         2.77 o                         
   2   2  10         16.21         15.17         1.64 o                         
   3   2  10          3.43          2.87         1.21 o                         
   4   2  10          8.43          9.24         2.10 o                         
   1   3  10         67.95         53.63         1.24 o                         
   2   3  10        170.90        177.86         2.69 o                         
   3   3  10         77.42         81.72         2.36 o                         
   4   3  10          2.95          3.04         2.01 o                         
   0   4  10        820.12        785.55         9.61 o                         
   1   4  10        129.95        116.84         1.70 o                         
   2   4  10          0.13          2.11         0.96 o                         
   3   4  10         28.88         32.14         2.42 o                         
   4   4  10          5.66          9.57         2.30 o                         
   1   5  10        141.56        126.07         1.82 o                         
   2   5  10         23.10         23.56         1.58 o                         
   3   5  10          4.12         12.30         1.98 o                         
   4   5  10          1.67          1.14         2.12 o                         
   0   6  10         19.90         18.41         1.40 o                         
   1   6  10          6.69          9.83         0.85 o                         
   2   6  10          2.03          1.45         0.98 o                         
   3   6  10          3.82          2.07         1.43 o                         
   4   6  10          0.00         -3.01         2.05 o                         
   1   7  10          5.28          6.85         0.90 o                         
   2   7  10         29.38         30.68         1.45 o                         
   3   7  10          3.29          1.42         1.50 o                         
   0   8  10        102.99         96.56         2.83 o                         
   1   8  10          7.01          4.44         0.95 o                         
   2   8  10         21.31         22.04         1.50 o                         
   3   8  10          0.00          0.96         1.54 o                         
   1   9  10          1.21         -1.52         1.01 o                         
   2   9  10          2.69          6.52         1.70 o                         
   3   9  10          1.66          3.58         1.86 o                         
   0  10  10         15.69         14.56         1.70 o                         
   1  10  10         11.64         15.66         1.25 o                         
   2  10  10         43.73         40.05         2.37 o                         
   3  10  10          3.41          1.18         1.94 o                         
   1  11  10          7.39          7.95         1.30 o                         
   2  11  10          5.49          4.90         1.87 o                         
   0  12  10         85.29         89.86         3.54 o                         
   1  12  10          0.05         -1.56         1.24 o                         
   2  12  10          1.51         -1.75         2.01 o                         
   1  13  10         11.45          9.35         1.58 o                         
   1   1  11         64.56         82.62         1.59 o                         
   2   1  11        131.14        152.04         2.40 o                         
   3   1  11          8.76         14.71         1.64 o                         
   4   1  11          1.05         -1.93         1.99 o                         
   0   2  11         28.16         34.71         1.55 o                         
   1   2  11        277.28        289.57         2.97 o                         
   2   2  11          1.17         -1.39         0.92 o                         
   3   2  11         19.80         16.64         2.07 o                         
   4   2  11          0.03          2.77         2.12 o                         
   1   3  11         80.10         80.18         1.50 o                         
   2   3  11        262.49        277.87         3.30 o                         
   3   3  11          4.05          5.01         1.86 o                         
   4   3  11          8.42          7.20         2.35 o                         
   0   4  11         29.66         29.73         1.50 o                         
   1   4  11        487.90        504.65         4.66 o                         
   2   4  11          0.09          0.11         1.18 o                         
   3   4  11         15.15         14.15         1.58 o                         
   4   4  11          4.32          1.73         2.13 o                         
   1   5  11         47.03         50.60         1.33 o                         
   2   5  11        358.02        371.15         4.20 o                         
   3   5  11         10.48          7.93         1.56 o                         
   4   5  11          4.26          1.59         2.17 o                         
   0   6  11          1.36         -1.30         1.09 o                         
   1   6  11        360.19        363.33         3.64 o                         
   2   6  11          0.29         -1.42         0.95 o                         
   3   6  11         21.58         21.84         1.82 o                         
   4   6  11          0.76         -0.58         2.22 o                         
   1   7  11         32.72         31.75         1.18 o                         
   2   7  11        152.65        154.80         2.67 o                         
   3   7  11          0.03         -2.22         1.48 o                         
   0   8  11         33.23         25.57         1.80 o                         
   1   8  11        114.87        116.83         2.13 o                         
   2   8  11         13.25         14.92         1.32 o                         
   3   8  11          5.94          6.01         1.72 o                         
   1   9  11         15.05         13.20         1.20 o                         
   2   9  11         52.45         64.61         2.75 o                         
   3   9  11          4.31          2.02         1.89 o                         
   0  10  11         29.75         27.90         1.99 o                         
   1  10  11         20.10         21.09         1.38 o                         
   2  10  11          3.17          0.42         1.79 o                         
   1  11  11         21.73         15.62         1.52 o                         
   2  11  11          0.95         -1.09         1.77 o                         
   0  12  11          4.98          4.93         1.78 o                         
   1  12  11          3.91          1.46         1.61 o                         
   0   0  12       2046.48       2292.88        49.06 o                         
   1   0  12        253.59        275.04         4.76 o                         
   2   0  12          0.01         -1.94         1.29 o                         
   3   0  12         14.22         13.43         2.22 o                         
   4   0  12         15.25         17.03         3.77 o                         
   1   1  12        417.65        456.65         4.50 o                         
   2   1  12        148.91        141.63         2.20 o                         
   3   1  12        126.46        138.12         3.37 o                         
   4   1  12          1.64          0.13         2.13 o                         
   0   2  12       1022.67       1015.19        13.95 o                         
   1   2  12        152.45        152.36         2.05 o                         
   2   2  12         28.74         22.91         1.29 o                         
   3   2  12          1.82         -1.14         1.36 o                         
   4   2  12         39.59         41.14         2.88 o                         
   1   3  12        223.62        215.90         2.54 o                         
   2   3  12         33.50         33.98         1.35 o                         
   3   3  12         60.15         65.35         2.44 o                         
   4   3  12          4.09          6.68         2.32 o                         
   0   4  12        104.78         89.42         2.67 o                         
   1   4  12          9.69         11.06         0.86 o                         
   2   4  12          8.51          4.04         1.01 o                         
   3   4  12          1.06         -0.69         1.40 o                         
   4   4  12          1.86          3.66         2.26 o                         
   1   5  12         48.44         42.56         1.30 o                         
   2   5  12          0.68          1.40         0.99 o                         
   3   5  12          0.66         -2.17         1.44 o                         
   4   5  12          0.04          2.80         2.27 o                         
   0   6  12         74.00         67.56         3.72 o                         
   1   6  12          0.05         -1.18         0.78 o                         
   2   6  12          9.42          7.37         1.48 o                         
   3   6  12          1.33         -1.90         1.48 o                         
   1   7  12          7.40          4.80         1.04 o                         
   2   7  12          1.89          3.76         1.23 o                         
   3   7  12          0.31         -1.36         1.53 o                         
   0   8  12         59.76         60.08         2.43 o                         
   1   8  12         11.48          9.84         1.06 o                         
   2   8  12          0.49         -1.66         1.16 o                         
   3   8  12          2.94          1.36         2.25 o                         
   1   9  12         29.04         27.60         1.34 o                         
   2   9  12         19.14         25.62         2.15 o                         
   3   9  12          1.83          2.43         1.95 o                         
   0  10  12         33.24         37.71         2.16 o                         
   1  10  12          7.97          7.48         1.25 o                         
   2  10  12          0.01         -2.57         1.71 o                         
   1  11  12          1.89         -1.68         1.23 o                         
   2  11  12          0.15         -2.62         1.75 o                         
   0  12  12          2.55          0.45         1.74 o                         
   1  12  12          0.25         -2.02         1.35 o                         
   1   1  13         69.84         72.97         1.62 o                         
   2   1  13          6.65         10.00         1.01 o                         
   3   1  13          1.83          5.02         1.50 o                         
   4   1  13          0.01         -0.58         2.21 o                         
   0   2  13        152.91        181.43         3.86 o                         
   1   2  13          8.06         10.47         0.89 o                         
   2   2  13         20.75         16.84         1.17 o                         
   3   2  13          0.25         -1.16         1.45 o                         
   4   2  13          7.43          8.74         2.42 o                         
   1   3  13         97.63        107.30         1.82 o                         
   2   3  13          3.80          1.25         1.11 o                         
   3   3  13         77.78         79.36         2.65 o                         
   4   3  13          0.79         -1.18         2.23 o                         
   0   4  13        568.44        563.53         8.52 o                         
   1   4  13         33.56         33.39         1.20 o                         
   2   4  13         12.79          7.66         1.14 o                         
   3   4  13          3.74          2.40         1.52 o                         
   4   4  13         15.53         12.85         3.08 o                         
   1   5  13        155.56        154.62         2.17 o                         
   2   5  13         73.82         77.44         2.24 o                         
   3   5  13         37.51         41.90         2.14 o                         
   0   6  13        579.29        580.31         7.82 o                         
   1   6  13         45.02         43.58         1.35 o                         
   2   6  13          0.13         -1.69         1.13 o                         
   3   6  13          5.27          2.34         1.61 o                         
   1   7  13         78.18         80.44         1.77 o                         
   2   7  13         12.85         13.37         1.47 o                         
   3   7  13         20.58         21.05         2.23 o                         
   0   8  13         30.93         35.75         2.21 o                         
   1   8  13         19.75         18.43         1.21 o                         
   2   8  13         15.06          9.41         1.83 o                         
   3   8  13          0.29         -2.23         1.83 o                         
   1   9  13          3.81          2.93         1.03 o                         
   2   9  13         28.81         29.15         2.26 o                         
   3   9  13          3.50          3.16         2.04 o                         
   0  10  13          7.95          6.05         1.62 o                         
   1  10  13         23.31         22.91         1.49 o                         
   2  10  13          0.98         -0.45         1.80 o                         
   1  11  13          1.87          0.42         1.20 o                         
   2  11  13          4.54          3.02         2.01 o                         
   0  12  13         11.61         13.10         2.00 o                         
   1  12  13          0.05         -2.11         1.41 o                         
   0   0  14        241.14        213.57         5.77 o                         
   1   0  14        462.82        456.63         6.32 o                         
   2   0  14          7.39          3.70         1.80 o                         
   3   0  14         29.53         26.04         3.39 o                         
   4   0  14          0.00         -1.22         3.47 o                         
   1   1  14          3.52          0.49         0.85 o                         
   2   1  14        292.60        300.28         4.02 o                         
   3   1  14          6.63          4.08         1.60 o                         
   4   1  14          3.21          1.88         2.39 o                         
   0   2  14         10.37         10.18         1.28 o                         
   1   2  14        248.58        243.60         2.86 o                         
   2   2  14         24.16         22.28         1.66 o                         
   3   2  14          6.57          8.68         1.65 o                         
   4   2  14          2.93         -0.33         2.33 o                         
   1   3  14          0.09         -1.22         0.81 o                         
   2   3  14        134.78        132.90         2.46 o                         
   3   3  14          1.20          2.28         1.55 o                         
   4   3  14          1.76         -0.04         2.33 o                         
   0   4  14          0.02         -1.64         1.10 o                         
   1   4  14        127.75        118.45         2.00 o                         
   2   4  14          2.84         -0.56         1.06 o                         
   3   4  14         11.90         11.81         1.77 o                         
   1   5  14          0.00         -1.25         0.84 o                         
   2   5  14         28.57         26.50         1.58 o                         
   3   5  14          7.50          7.85         1.72 o                         
   0   6  14         50.49         46.53         2.38 o                         
   1   6  14          1.69         -1.25         0.83 o                         
   2   6  14          0.07         -1.76         1.18 o                         
   3   6  14          0.36         -0.39         1.62 o                         
   1   7  14         59.77         58.66         1.59 o                         
   2   7  14          0.03         -0.55         1.24 o                         
   3   7  14          0.79          0.51         1.69 o                         
   0   8  14         14.06         13.75         1.67 o                         
   1   8  14          1.23          1.79         0.99 o                         
   2   8  14          1.10         -1.12         1.67 o                         
   3   8  14          0.64         -2.80         1.87 o                         
   1   9  14          0.65         -1.60         1.07 o                         
   2   9  14          4.82          5.19         1.87 o                         
   0  10  14          3.12          4.21         1.60 o                         
   1  10  14         16.62         17.16         1.43 o                         
   2  10  14          0.01          0.34         1.85 o                         
   1  11  14          0.01         -1.81         1.36 o                         
   0  12  14          0.87          4.41         1.84 o                         
   1   1  15        103.95         98.68         2.00 o                         
   2   1  15         13.57         14.15         1.24 o                         
   3   1  15         18.22         19.24         2.09 o                         
   4   1  15          0.01         -0.69         2.39 o                         
   0   2  15          0.13         -0.74         1.18 o                         
   1   2  15         47.84         45.22         1.38 o                         
   2   2  15         11.55         11.97         1.24 o                         
   3   2  15          2.89          1.00         1.60 o                         
   1   3  15         58.46         58.56         1.67 o                         
   2   3  15         41.11         41.80         1.64 o                         
   3   3  15          0.02         -2.43         1.62 o                         
   0   4  15        166.10        168.83         3.56 o                         
   1   4  15         69.58         67.40         1.71 o                         
   2   4  15          6.05          3.19         1.27 o                         
   3   4  15          1.45         -0.92         2.04 o                         
   1   5  15         39.24         42.46         1.42 o                         
   2   5  15         51.65         53.20         2.03 o                         
   3   5  15          4.17          7.00         2.01 o                         
   0   6  15         60.13         70.70         2.55 o                         
   1   6  15         43.37         39.16         1.33 o                         
   2   6  15          9.78          8.50         1.41 o                         
   3   6  15          0.51          0.64         1.71 o                         
   1   7  15         38.12         39.73         1.39 o                         
   2   7  15         16.82         17.71         1.84 o                         
   3   7  15         15.74         18.29         2.07 o                         
   0   8  15        141.49        139.99         3.93 o                         
   1   8  15         16.77         17.26         1.34 o                         
   2   8  15          1.00         -1.58         1.72 o                         
   1   9  15         10.57         10.10         1.31 o                         
   2   9  15          3.92          2.02         1.86 o                         
   0  10  15         46.89         55.65         2.60 o                         
   1  10  15          0.22         -0.39         1.17 o                         
   2  10  15          0.18         -3.40         2.46 o                         
   1  11  15         26.89         35.03         1.98 o                         
   0   0  16          5.11          4.03         2.14 o                         
   1   0  16          5.97          5.81         1.42 o                         
   2   0  16        125.24        122.93         3.45 o                         
   3   0  16          1.34          4.21         2.31 o                         
   1   1  16         31.83         30.40         1.31 o                         
   2   1  16          2.62          3.12         1.18 o                         
   3   1  16         39.96         44.88         2.61 o                         
   0   2  16        580.03        559.54         7.64 o                         
   1   2  16          4.60          9.62         1.00 o                         
   2   2  16          7.04          4.47         1.25 o                         
   3   2  16          0.32         -2.34         1.56 o                         
   1   3  16        160.96        153.35         2.36 o                         
   2   3  16         13.23         15.55         1.34 o                         
   3   3  16          1.55         -0.02         1.67 o                         
   0   4  16         98.82         96.69         2.81 o                         
   1   4  16         21.00         21.26         1.21 o                         
   2   4  16          2.60         -0.80         1.25 o                         
   3   4  16          3.45          3.00         1.75 o                         
   1   5  16          0.14         -1.28         0.85 o                         
   2   5  16         19.28         23.76         1.66 o                         
   3   5  16         17.13         14.41         1.99 o                         
   0   6  16          1.44         -0.79         1.32 o                         
   1   6  16         14.16          9.71         1.03 o                         
   2   6  16          7.13          8.07         1.67 o                         
   3   6  16          0.26         -0.49         1.77 o                         
   1   7  16          1.64         -0.78         0.92 o                         
   2   7  16          5.23          4.77         1.66 o                         
   3   7  16          0.20         -1.55         1.77 o                         
   0   8  16          0.84          3.38         1.62 o                         
   1   8  16          7.13          3.79         1.19 o                         
   2   8  16          0.64         -2.45         1.76 o                         
   1   9  16          0.06         -1.69         1.13 o                         
   2   9  16          5.21          5.94         2.00 o                         
   0  10  16          0.58          4.77         1.92 o                         
   1  10  16          0.00         -0.41         1.37 o                         
   1   1  17         29.93         27.02         1.30 o                         
   2   1  17          4.71          6.10         1.22 o                         
   3   1  17          8.21          8.06         1.82 o                         
   0   2  17          0.00         -0.73         1.26 o                         
   1   2  17          3.85          1.96         0.98 o                         
   2   2  17          5.12          0.69         1.16 o                         
   3   2  17          0.06         -0.89         1.86 o                         
   1   3  17         14.55         13.89         1.07 o                         
   2   3  17          1.95          1.30         1.40 o                         
   3   3  17          0.00         -2.44         1.63 o                         
   0   4  17         41.55         34.34         1.92 o                         
   1   4  17         18.31         23.33         1.21 o                         
   2   4  17          1.44          1.24         1.34 o                         
   3   4  17          0.24         -1.33         1.73 o                         
   1   5  17          4.15          3.96         1.00 o                         
   2   5  17         27.57         34.26         2.15 o                         
   3   5  17          0.86         -0.64         1.78 o                         
   0   6  17          0.01         -1.24         1.37 o                         
   1   6  17         42.93         45.82         1.50 o                         
   2   6  17          6.82          4.73         1.70 o                         
   3   6  17          2.24          1.05         1.85 o                         
   1   7  17          0.83         -1.00         1.03 o                         
   2   7  17         22.37         22.94         2.01 o                         
   0   8  17          0.56         -1.15         1.46 o                         
   1   8  17         32.04         31.88         1.62 o                         
   2   8  17          0.61          1.01         1.84 o                         
   1   9  17          0.07          1.54         1.37 o                         
   2   9  17         32.81         33.61         2.60 o                         
   0  10  17          4.39          5.80         1.96 o                         
   1  10  17         25.10         24.90         1.98 o                         
   0   0  18         54.23         65.48         3.91 o                         
   1   0  18         30.60         25.76         1.88 o                         
   2   0  18          0.05         -2.31         1.54 o                         
   3   0  18          0.61         -1.93         2.59 o                         
   1   1  18         10.99         12.62         1.13 o                         
   2   1  18         10.26          7.04         1.46 o                         
   3   1  18          5.07          5.67         1.87 o                         
   0   2  18         48.66         57.12         2.44 o                         
   1   2  18         14.19         11.49         1.13 o                         
   2   2  18          1.31         -1.92         1.28 o                         
   3   2  18          0.19         -2.54         1.70 o                         
   1   3  18         31.70         36.04         1.39 o                         
   2   3  18         10.86          9.53         1.50 o                         
   3   3  18          2.51          1.09         2.00 o                         
   0   4  18         55.81         58.66         2.45 o                         
   1   4  18         18.45         17.28         1.17 o                         
   2   4  18          0.23          0.25         1.84 o                         
   3   4  18          1.08         -2.67         1.78 o                         
   1   5  18         12.36         11.25         1.26 o                         
   2   5  18          7.51          5.35         1.75 o                         
   3   5  18          1.49         -0.77         1.86 o                         
   0   6  18         12.45          7.98         1.62 o                         
   1   6  18          3.09          0.78         1.12 o                         
   2   6  18          1.08         -2.37         1.58 o                         
   1   7  18          0.01         -1.75         1.19 o                         
   2   7  18          0.80         -2.56         2.17 o                         
   0   8  18          0.87         -2.22         1.48 o                         
   1   8  18          0.31         -1.84         1.41 o                         
   2   8  18          0.48         -0.60         1.96 o                         
   1   9  18          0.09         -0.26         1.54 o                         
   0  10  18          0.02          1.31         1.76 o                         
   1   1  19          2.83         -0.56         0.97 o                         
   2   1  19          0.58         -0.26         1.62 o                         
   3   1  19          0.36         -2.14         1.82 o                         
   0   2  19          0.87          1.64         1.42 o                         
   1   2  19          1.88          1.43         1.02 o                         
   2   2  19          4.45          1.45         1.68 o                         
   3   2  19          1.11         -1.51         1.84 o                         
   1   3  19          4.14          6.45         1.05 o                         
   2   3  19          2.82          0.54         1.74 o                         
   3   3  19          1.07         -2.76         2.02 o                         
   0   4  19         46.31         57.71         2.48 o                         
   1   4  19          1.07         -0.79         1.17 o                         
   2   4  19          0.60         -2.53         1.69 o                         
   1   5  19         14.67         15.06         1.46 o                         
   2   5  19          1.17         -0.72         1.84 o                         
   0   6  19         31.62         34.86         2.18 o                         
   1   6  19          1.14         -1.40         1.31 o                         
   2   6  19          0.73         -2.49         1.66 o                         
   1   7  19          4.00          1.21         1.55 o                         
   2   7  19          1.89          0.89         1.99 o                         
   0   8  19         18.04         19.45         2.02 o                         
   1   8  19          0.23         -2.27         1.52 o                         
   1   9  19          6.45          1.06         1.74 o                         
   0   0  20          1.56         -2.63         2.08 o                         
   1   0  20         37.73         39.72         2.31 o                         
   2   0  20          1.28          3.00         2.70 o                         
   3   0  20          4.88          4.42         2.96 o                         
   1   1  20          0.95         -1.75         1.17 o                         
   2   1  20         26.89         31.66         2.31 o                         
   0   2  20          2.40         -1.19         1.43 o                         
   1   2  20         18.44         20.14         1.53 o                         
   2   2  20          0.04         -1.59         1.72 o                         
   1   3  20          2.28         -1.12         1.19 o                         
   2   3  20          7.92          5.11         1.92 o                         
   0   4  20          0.63         -0.73         1.44 o                         
   1   4  20         10.61          8.72         1.56 o                         
   2   4  20          0.47          0.99         1.84 o                         
   1   5  20          0.11         -2.01         1.34 o                         
   2   5  20          6.73          5.96         2.29 o                         
   0   6  20          0.84         -2.26         1.51 o                         
   1   6  20          2.24         -2.02         1.35 o                         
   2   6  20          0.93          1.04         1.96 o                         
   1   7  20          0.43         -2.11         1.41 o                         
   0   8  20          2.24          2.49         1.75 o                         
   1   8  20          0.02         -1.57         1.52 o                         
   1   1  21          0.03          0.73         1.47 o                         
   2   1  21          1.36          0.62         1.79 o                         
   0   2  21          6.48          7.07         1.82 o                         
   1   2  21          1.64          1.52         1.43 o                         
   2   2  21          0.19         -0.36         1.77 o                         
   1   3  21          4.66          4.75         1.52 o                         
   2   3  21          0.26         -1.71         1.84 o                         
   0   4  21         17.86         20.54         2.07 o                         
   1   4  21          1.87          1.92         1.49 o                         
   2   4  21          0.07         -1.02         1.89 o                         
   1   5  21          7.83          5.62         1.60 o                         
   2   5  21          3.08          2.56         1.97 o                         
   0   6  21         12.33         14.89         2.12 o                         
   1   6  21          5.37          3.77         1.54 o                         
   1   7  21          3.34          1.08         1.75 o                         
   0   0  22         25.14         28.40         4.05 o                         
   1   0  22          2.12          0.27         2.20 o                         
   2   0  22          2.02          0.06         2.80 o                         
   1   1  22         10.63         12.36         1.78 o                         
   2   1  22          2.72          1.98         2.01 o                         
   0   2  22         36.86         39.09         2.57 o                         
   1   2  22          1.95          2.46         1.54 o                         
   2   2  22          0.08         -1.00         1.86 o                         
   1   3  22          5.69          3.07         1.59 o                         
   2   3  22          0.88         -0.02         1.99 o                         
   0   4  22          4.99          2.43         1.70 o                         
   1   4  22          0.01         -2.21         1.48 o                         
   1   5  22          0.17         -2.16         1.44 o                         
   0   6  22          0.36         -0.70         1.65 o                         
   1   6  22          0.00         -2.17         1.45 o                         
   1   1  23          0.07          0.29         1.59 o                         
   0   2  23          3.14          3.40         1.88 o                         
   1   2  23          3.62          3.21         1.58 o                         
   1   3  23          1.53         -0.89         1.52 o                         
   0   4  23          0.44         -2.17         1.60 o                         
   1   4  23          5.35          2.60         1.65 o                         
   0   0  24          2.77          5.28         4.84 o                         
   1   0  24          8.72          9.03         2.58 o                         
   1   1  24          0.71         -2.53         1.69 o                         
   0   2  24          6.08          6.09         2.00 o                         
   1   2  24          3.65          0.03         1.73 o                         
                                                                                
